# Supplementary material for: Genomics of Irish swine-derived Streptococcus suis: population structure, prophages and anti-viral defence mechanisms
Source: Microb Genom. 2026 Jan 8;12(1):001590. doi: 10.1099/mgen.0.001590 (PMC12813430; doi:10.1099/mgen.0.001590)
Supplement: Uncited Supplementary Material 1. [file mgen-12-01590-s001.xlsx]

## Sheet: Table S1 Metadata& Genome stats
Assembly	# contigs (>= 0 bp)	# contigs (>= 1000 bp)	Total length (>= 0 bp)	Total length (>= 1000 bp)	# contigs	Largest contig	Total length	GC (%)	N50	N90	auN	L50	L90	# N's per 100 kbp	Assembly	Year	Pathotype	Serotype	ST	Accession
D1	25	25	2072412	2072412	25	342364	2072412	41.09	170847	56759	179877	4	14	0	1	2019	Systemic	2	1	PRJNA1295417
D2	99	99	2159492	2159492	99	70947	2159492	40.97	35830	12184	37363.6	21	60	0	2	2019	Systemic	7	29	PRJNA1295417
D3	25	25	2072246	2072246	25	342364	2072246	41.09	170847	56759	179985	4	14	0	3	2019	Respiratory	2	1	PRJNA1295417
D4	27	27	2016169	2016169	27	282224	2016169	41.36	192305	63833	171473	5	12	0	4	2019	Systemic	9	2627	PRJNA1295417
D5	23	23	2052123	2052123	23	383962	2052123	41.16	170278	54417	193780	4	14	0	5	2019	Systemic	2	1	PRJNA1295417
D6	26	26	2020563	2020563	26	347913	2020563	41.25	170421	54417	183233	4	14	0	6	2019	Systemic	2	1	PRJNA1295417
D7	26	26	2020581	2020581	26	347919	2020581	41.25	170422	54417	183191	4	14	0	7	2019	Systemic	2	1	PRJNA1295417
D8	48	48	2113163	2113163	48	196705	2113163	41.11	95347	23012	94220.7	8	26	0	8	2012	Respiratory	2	28	PRJNA1295417
D9	59	59	2115418	2115418	59	157622	2115418	41.1	65830	17465	74047.1	11	33	0	9	2012	Respiratory	2	28	PRJNA1295417
D10	25	25	1974291	1974291	25	305857	1974291	41.24	170701	54417	172602	4	14	0	10	2012	Systemic	2	1	PRJNA1295417
D11	84	84	2053558	2053558	84	98681	2053558	41.1	44552	13508	43295.1	18	51	0	11	2010	Respiratory	7	29	PRJNA1295417
D12	29	29	2089782	2089782	29	299873	2089782	41.31	121804	40980	142400	6	17	0	12	2010	Respiratory	9	2630	PRJNA1295417
D13	69	69	2231593	2231593	69	195066	2231593	41.08	54293	22082	72434.8	13	37	0	13	2009	Systemic	10	2626	PRJNA1295417
D14	25	25	2032056	2032056	25	305855	2032056	41.16	131463	56759	170494	5	14	0	14	2011	Systemic	2	1	PRJNA1295417
D15	36	36	2092732	2092732	36	271989	2092732	41.3	114044	33801	131148	6	19	0	15	2011	Respiratory	9	2630	PRJNA1295417
D16	28	28	2014527	2014527	28	341614	2014527	41.25	131463	52352	168169	5	15	0	16	2011	Systemic	14	1	PRJNA1295417
D17	27	27	2060563	2060563	27	305857	2060563	41.15	131447	54419	150744	5	16	0	17	2011	Systemic	2	1	PRJNA1295417
D18	32	32	2087654	2087654	32	297693	2087654	41.28	121804	35451	141547	6	17	0	18	2011	Systemic	9	2630	PRJNA1295417
D19	25	25	2043596	2043596	25	305686	2043596	41.13	131452	64231	170916	5	14	0	19	2010	Respiratory	2	1	PRJNA1295417
D20	87	87	2145372	2145372	87	104128	2145372	41.05	39423	12845	44172.2	19	52	0	20	2010	Systemic	7	29	PRJNA1295417
D21	144	144	2221008	2221008	144	104128	2221008	41.02	39371	8988	42609.3	20	59	0	21	2010	Systemic	7	29	PRJNA1295417
D22	30	30	2004037	2004037	30	256000	2004037	41.37	166514	62725	150059	5	13	0	22	2009	Systemic	9	2627	PRJNA1295417
D23	25	25	2023852	2023852	25	352896	2023852	41.19	170401	52694	184916	4	14	0	23	2008	Unknown	14	1	PRJNA1295417
D24	24	24	2051781	2051781	24	306248	2051781	41.14	131465	64745	170606	5	14	0	24	2012	Respiratory	2	1	PRJNA1295417
D25	32	32	2078734	2078734	32	271453	2078734	41.34	92452	32263	124914	7	19	0	25	2021	Respiratory	9	2630	PRJNA1295417
D26	46	46	2048378	2048378	46	210714	2048378	41.15	74700	21008	96396.2	8	27	0	26	2008	Respiratory	2	28	PRJNA1295417
D27	120	120	2464099	2464099	120	124369	2464099	41.35	34398	11511	43111	22	68	0	27	2007	Unknown	unknown	2628	PRJNA1295417
D28	26	26	2289189	2289189	26	349028	2289189	40.73	166937	54538	194479	5	14	0	28	2005	Respiratory	2	2646	PRJNA1295417
D29	106	106	2189067	2189067	106	67326	2189067	40.88	30745	12157	34765.3	24	66	0	29	2008	Respiratory	7	29	PRJNA1295417
D30	26	26	2272713	2272713	26	349026	2272713	40.78	166677	54536	169993	5	15	0	30	2008	Unknown	2	2646	PRJNA1295417
D31	70	70	2125222	2125222	70	182876	2125222	40.97	66273	14943	71529.9	11	39	0	31	2008	Unknown	4	856	PRJNA1295417
D32	25	25	2034204	2034204	25	358810	2034204	41.19	171249	54417	186402	4	14	0	32	2007	Unknown	2	2629	PRJNA1295417
D33	71	71	2217794	2217794	71	181813	2217794	40.81	54963	13309	79036.9	11	38	0	33	2010	Respiratory	3	27	PRJNA1295417
D35	26	26	2275776	2275776	26	338549	2275776	40.84	163779	52578	186874	5	15	0	35	2019	Respiratory	2	2646	PRJNA1295417
D36	47	47	2010893	2010893	47	192305	2010893	41.34	88587	21398	99422.5	8	24	0	36	2019	Systemic	9	2627	PRJNA1295417
D37	24	24	1950435	1950435	24	305843	1950435	41.36	170452	54395	167895	4	14	0	37	2019	Systemic	2	2649	PRJNA1295417
D38	75	75	2166187	2166187	75	143992	2166187	41.06	57039	14298	66685.2	12	41	0	38	2019	Systemic	28	2631	PRJNA1295417
D39	65	65	2157644	2157644	65	165188	2157644	40.99	66011	19811	70954	12	34	0	39	2019	Respiratory	9	16	PRJNA1295417
D40	97	97	2501638	2501638	97	206455	2501638	41.31	42606	12522	67146.8	15	53	0	40	2019	Systemic	unknown	2650	PRJNA1295417
D41	64	64	2083487	2083487	64	144304	2083487	41.2	64750	19811	66518.5	12	34	0	41	2019	Systemic	9	16	PRJNA1295417
D42	54	54	2133684	2133684	54	238842	2133684	41.27	78686	21569	93681.3	9	31	0	42	2019	Respiratory	16	2632	PRJNA1295417
D43	50	50	2133394	2133394	50	238842	2133394	41.27	84695	23484	104111	8	27	0	43	2019	Systemic	16	2632	PRJNA1295417
D44	30	30	2029538	2029538	30	286383	2029538	41.53	116317	33840	151182	5	17	0	44	2019	Respiratory	9	2630	PRJNA1295417
D45	36	36	2008953	2008953	36	204811	2008953	41.38	88587	35575	111575	7	20	0	45	2019	Systemic	9	2627	PRJNA1295417
D46	25	25	2019400	2019400	25	305856	2019400	41.22	130998	56759	168012	5	14	0	46	2019	Respiratory	2	1	PRJNA1295417
D47	45	45	2050134	2050134	45	224023	2050134	41.21	84013	28599	91925.5	9	25	0	47	2019	Systemic	9	2624	PRJNA1295417
D48	45	45	2050095	2050095	45	217531	2050095	41.21	84013	28599	90733	9	25	0	48	2019	Systemic	9	2624	PRJNA1295417
D49	52	52	2129575	2129575	52	238842	2129575	41.27	83842	19743	97768.1	9	30	0	49	2019	Systemic	16	2632	PRJNA1295417
D50	29	29	2120261	2120261	29	684932	2120261	41.28	173619	35701	296175	3	15	0	50	2019	Unknown	31	2652	PRJNA1295417
D51	50	50	2114597	2114597	50	207681	2114597	41.09	77711	21467	92252.4	9	27	0	51	2017	Respiratory	2	28	PRJNA1295417
D52	25	25	2031121	2031121	25	305856	2031121	41.16	131446	56759	170420	5	14	0	52	2018	Systemic	2	1	PRJNA1295417
D53	28	28	2030328	2030328	28	286383	2030328	41.53	129526	40980	154100	5	16	0	53	2018	Systemic	9	2630	PRJNA1295417
D54	65	65	2083678	2083678	65	144304	2083678	41.2	64750	19811	64336.6	12	35	0	54	2018	Systemic	9	16	PRJNA1295417
D55	29	29	2029755	2029755	29	286383	2029755	41.52	129526	35454	154941	5	16	0	55	2018	Systemic	9	2630	PRJNA1295417
D56	78	78	2255296	2255296	78	137763	2255296	41.06	61660	16616	63493	13	42	0	56	2018	Respiratory	unknown	2655	PRJNA1295417
D57	24	24	2277529	2277529	24	349036	2277529	40.78	201313	54538	200004	4	14	0	57	2019	Respiratory	2	2646	PRJNA1295417
D58	25	25	2012531	2012531	25	305868	2012531	41.39	145341	52683	171926	5	14	0	58	2019	Systemic	14	1	PRJNA1295417
D59	25	25	2019606	2019606	25	305856	2019606	41.22	131463	56759	168043	5	14	0	59	2019	Respiratory	2	1	PRJNA1295417
D60	25	25	1966003	1966003	25	248708	1966003	41.35	130265	46587	130095	6	16	0	60	2019	Respiratory	7	32	PRJNA1295417
D61	34	34	2087793	2087793	34	226643	2087793	41.31	87616	32263	120861	7	20	0	61	2018	Respiratory	9	2630	PRJNA1295417
D62	74	74	2301123	2301123	74	156149	2301123	41.25	60425	16264	65250.5	13	41	0	62	2018	Systemic	unknown	792	PRJNA1295417
D63	44	44	2161397	2161397	44	208415	2161397	40.92	100026	25481	102080	8	24	0	63	2020	Systemic	unknown	2658	PRJNA1295417
D64	64	64	2119678	2119678	64	150712	2119678	41.08	67860	17164	71091.9	11	33	0	64	2020	Respiratory	9	16	PRJNA1295417
D65	66	66	2119255	2119255	66	150712	2119255	41.08	64750	17164	71536.5	11	34	0	65	2020	Systemic	9	16	PRJNA1295417
D66	67	67	2120391	2120391	67	150712	2120391	41.08	63308	17164	70141.2	11	35	0	66	2020	Systemic	9	16	PRJNA1295417
D67	52	52	2059525	2059525	52	224023	2059525	41.27	78883	23533	103272	8	25	0	67	2020	Respiratory	9	1198	PRJNA1295417
D68	30	30	2030946	2030946	30	305838	2030946	41.24	104235	54432	133723	6	17	0	68	2020	Unknown	2	1	PRJNA1295417
D69	68	68	2094375	2094375	68	144303	2094375	41.28	64750	15472	65924.5	12	35	0	69	2020	Systemic	9	16	PRJNA1295417
D70	68	68	2085663	2085663	68	129287	2085663	41.2	63073	15472	63015.8	13	36	0	70	2020	Systemic	9	16	PRJNA1295417
D71	36	36	2064316	2064316	36	249917	2064316	41.21	88745	34185	113185	8	21	0	71	2020	Systemic	14	1	PRJNA1295417
D72	46	46	2041759	2041759	46	224062	2041759	41.23	78494	27589	85149.3	10	27	0	72	2020	Systemic	9	2624	PRJNA1295417
D73	45	45	2111222	2111222	45	273808	2111222	41.12	95317	22804	111503	7	25	0	73	2020	Systemic	2	28	PRJNA1295417
D74	55	55	2300402	2300402	55	166820	2300402	40.84	72975	34776	82779.5	11	28	0	74	2020	Systemic	8	2659	PRJNA1295417
D75	27	27	2213531	2213531	27	337928	2213531	41.24	126122	56625	177789	5	15	0	75	2020	Respiratory	9	2640	PRJNA1295417
D76	31	31	2018733	2018733	31	226415	2018733	41.43	121801	35451	122583	6	18	0	76	2020	Respiratory	9	2630	PRJNA1295417
D77	54	54	2304084	2304084	54	194373	2304084	40.84	72975	34776	90733	10	27	0	77	2020	Respiratory	8	2659	PRJNA1295417
D78	28	28	1964122	1964122	28	305812	1964122	41.3	91210	44164	127879	7	18	0	78	2020	Respiratory	2	1	PRJNA1295417
D79	114	114	2098052	2098052	114	105841	2098052	41.04	29610	10584	36307.3	23	68	0	79	2020	Systemic	2	25	PRJNA1295417
D80	34	34	2087930	2087930	34	226501	2087930	41.31	84099	35451	120178	7	20	0	80	2021	Systemic	9	2630	PRJNA1295417
D81	34	34	2088923	2088923	34	226501	2088923	41.31	84099	35448	120148	7	20	0	81	2021	Systemic	9	2630	PRJNA1295417
D83	48	48	2107660	2107660	48	320827	2107660	41.11	85182	25195	108434	8	27	0	83	2021	Systemic	3	969	PRJNA1295417
D84	25	25	2016869	2016869	25	305854	2016869	41.22	131463	54417	144495	6	16	0	84	2021	Unknown	2	2641	PRJNA1295417
D85	54	54	2132486	2132486	54	153342	2132486	41.35	61104	18438	78145.4	10	33	0	85	2021	Systemic	9	2621	PRJNA1295417
D86	38	38	2119220	2119220	38	225630	2119220	41.02	130506	34565	116605	7	20	0	86	2021	Respiratory	28	1380	PRJNA1295417
D87	36	36	2118368	2118368	36	225630	2118368	41.02	130506	34565	119406	7	19	0	87	2021	Respiratory	28	1380	PRJNA1295417
D88	56	56	2132649	2132649	56	153342	2132649	41.35	60473	18438	74636.3	11	34	0	88	2021	Systemic	unknown	2621	PRJNA1295417
D89	106	106	2053086	2053086	106	71600	2053086	41.17	33166	9961	34473.8	22	65	0	89	2021	Systemic	7	29	PRJNA1295417
D90	48	48	2168692	2168692	48	217924	2168692	40.89	81526	24711	95562.4	9	26	0	90	2021	Systemic	15	2664	PRJNA1295417
D91	25	25	2060750	2060750	25	573544	2060750	41.17	271815	44469	285761	3	12	0	91	2021	Respiratory	15	2644	PRJNA1295417
D92	68	68	2156120	2156120	68	145055	2156120	41.07	63308	15402	69942.2	12	35	0	92	2021	Systemic	9	16	PRJNA1295417
D93	52	52	2124525	2124525	52	154069	2124525	41.07	80884	21013	80289.9	10	29	0	93	2021	Systemic	2	28	PRJNA1295417
D94	30	30	2074371	2074371	30	307059	2074371	41.05	144765	51946	151439	5	16	0	94	2021	Systemic	14	124	PRJNA1295417
D95	75	75	2346078	2346078	75	164137	2346078	41.37	60141	23452	71946.6	13	37	0	95	2021	Respiratory	21	2645	PRJNA1295417
D96	25	25	2279087	2279087	25	350403	2279087	40.78	167704	54538	176765	5	15	0	96	2019	Respiratory	2	2646	PRJNA1295417
D97	69	69	2118498	2118498	69	202735	2118498	40.97	56381	14146	78076.4	11	42	0	97	2019	Respiratory	4	856	PRJNA1295417
D98	46	46	2154793	2154793	46	248585	2154793	41.13	83015	31367	103814	8	27	0	98	2019	Respiratory	15	2666	PRJNA1295417
D99	54	54	2132846	2132846	54	153342	2132846	41.35	61104	19538	78178.1	10	32	0	99	2019	Systemic	unknown	2621	PRJNA1295417
D100	54	54	2132390	2132390	54	153342	2132390	41.35	61104	19538	78150	10	32	0	100	2021	Systemic	9	2621	PRJNA1295417
D101	41	41	2163346	2163346	41	229707	2163346	40.9	122730	27776	121922	7	21	0	101	2020	Systemic	3	94	PRJNA1295417
D102	44	44	2043108	2043108	44	223850	2043108	41.24	78469	29121	88610	10	25	0	102	2020	Systemic	9	2624	PRJNA1295417
D103	26	26	2080447	2080447	26	300409	2080447	41.34	130045	56164	141004	6	16	0	103	2020	Systemic	9	2630	PRJNA1295417
D104	30	30	2102737	2102737	30	327953	2102737	41.14	112208	34807	149579	6	16	0	104	2020	Systemic	12	2633	PRJNA1295417
D105	57	57	2024605	2024605	57	148999	2024605	43.78	58017	18901	63884.3	13	34	0	105	2020	Systemic	12	2634	PRJNA1295417
D106	61	61	2405674	2405674	61	210392	2405674	41.15	65641	22496	82834.4	11	34	0	106	2020	Respiratory	unknown	2635	PRJNA1295417
D107	31	31	2079417	2079417	31	271983	2079417	41.34	93261	32263	128728	7	18	0	107	2021	Systemic	9	2630	PRJNA1295417
D108	28	28	2132923	2132923	28	352556	2132923	41.22	121752	56164	149159	6	17	0	108	2021	Systemic	9	2630	PRJNA1295417
D109	38	38	2174259	2174259	38	200910	2174259	40.93	108644	28809	117016	7	21	0	109	2022	Respiratory	11	2625	PRJNA1295417
D110	62	62	2276857	2276857	62	178967	2276857	40.84	73892	20940	82323.5	10	31	0	110	2022	Respiratory	4	23	PRJNA1295417
D111	105	105	2052757	2052757	105	71600	2052757	41.17	33166	11672	33581.1	23	65	0	111	2022	Respiratory	7	29	PRJNA1295417
D112	35	35	2049499	2049499	35	189896	2049499	41.16	101065	30981	103637	8	21	0	112	2022	Respiratory	4	32	PRJNA1295417

## Sheet: Table S2 Lineage Enrich
Lineage	Systemic	Respiratory	Total	P_value	Adj_P_value
1	13	6	19	0.441801	0.883601
4	5	3	8	1	1
590	4	0	4	0.141088	0.883601
2	2	6	8	0.0619275	0.866985
37	8	6	14	1	1
602	1	0	1	1	1
601	0	0	0	1	1
6	1	6	7	0.0185047	0.518132
600	1	0	1	1	1
5	7	2	9	0.301063	0.883601
599	1	0	1	1	1
592	2	1	3	1	1
14	4	1	5	0.646262	1
598	0	0	0	1	1
597	0	1	1	0.411765	0.883601
18	0	2	2	0.167152	0.883601
20	1	0	1	1	1
3	3	2	5	1	1
596	0	1	1	0.411765	0.883601
591	4	0	4	0.141088	0.883601
115	1	0	1	1	1
595	0	1	1	0.411765	0.883601
594	0	1	1	0.411765	0.883601
593	0	1	1	0.411765	0.883601
606	1	0	1	1	1
605	1	0	1	1	1
604	0	1	1	0.411765	0.883601
603	0	1	1	0.411765	0.883601

## Sheet: Table S3 SNPs
Node	Total SNPs	Number of SNPs Inside Recombinations	Number of SNPs Outside Recombinations	Number of Recombination Blocks	Bases in Recombinations Including Gaps	Cumulative Bases in Recombinations Including Gaps	Bases in Recombinations Excluding Gaps	Cumulative Bases in Recombinations Excluding Gaps	r/m	rho/theta	Genome Length	Bases in Clonal Frame	Serotype	ST	Country
1197378	34	0	34	0	0	169436	0	155235	0	0	1963911	1796073	NA	NA	Canada
1378494	4237	4175	62	48	277765	370011	198306	276627	67.3387	0.774194	1936596	1792099	NA	NA	Canada
1442765	6509	6395	114	78	310319	392451	270578	346641	56.0965	0.684211	1975948	1830130	NA	NA	Canada
4057-30_S30_L001	73	0	73	0	0	169436	0	153246	0	0	1945167	1777329	NA	NA	USA
94-1713	2837	2774	63	30	167919	216851	116423	160592	44.0317	0.47619	1952750	1875288	NA	NA	Canada
D103	11	0	11	0	0	0	0	0	0	0	2070042	2070042	9	2630	Ireland
D107	0	0	0	0	0	0	0	0	0	0	2068056	2068056	9	2630	Ireland
D108	4	0	4	0	0	0	0	0	0	0	2069025	2069025	9	2630	Ireland
D12	0	0	0	0	0	0	0	0	0	0	2081984	2081984	9	2630	Ireland
D15	36	15	21	2	222	222	222	222	0.714286	0.095238	2077868	2077868	9	2630	Ireland
D18	1251	1239	12	2	64659	64659	34602	34602	103.25	0.166667	2043827	2043827	9	2630	Ireland
D25	7	7	0	1	177	177	168	168	0	0	2066622	2066622	9	2630	Ireland
D44	9	6	3	1	177	177	167	167	2	0.333333	2016284	2016284	9	2630	Ireland
D53	3	0	3	0	0	0	0	0	0	0	2017831	2017831	9	2630	Ireland
D55	0	0	0	0	0	0	0	0	0	0	2017784	2017784	9	2630	Ireland
D61	27	0	27	0	0	0	0	0	0	0	2078230	2078230	9	2630	Ireland
D76	30	7	23	1	85	629	85	274	0.304348	0.043478	2008733	2008189	9	2630	Ireland
D80	0	0	0	0	0	544	0	189	0	0	2077958	2077414	9	2630	Ireland
D81	2	0	2	0	0	544	0	544	0	0	2078785	2078241	9	2630	Ireland
Reference (D12)	0	0	0	0	0	0	0	0	0	0	2089782	2089782	9	2630	Ireland
Definitions
Node - Name of the node subtended by the branch. This can either be one of the taxa included in the input alignment, or an internal node, which are numbered
Total SNPs - Total number of base substitutions reconstructed onto the branch
Number of SNPs Inside Recombinations - Number of base substitutions reconstructed onto the branch that fall within a predicted recombination (r)
Number of SNPs Outside Recombinations - Number of base substitutions reconstructed onto the branch that fall outside of a predicted recombination. i.e. predicted to have arisen by point mutation (m)
Number of Recombination Blocks - Total number of recombination blocks reconstructed onto the branch
Bases in Recombinations - Total length of all recombination events reconstructed onto the branch
Cumulative Bases in Recombinations - Total number of bases in the alignment affected by recombination on this branch and its ancestors
r/m - The r/m value for the branch. This value gives a measure of the relative impact of recombination and mutation on the variation accumulated on the branch
rho/theta - The ratio of the number of recombination events to point mutations on a branch; a measure of the relative rates of recombination and point mutation
Genome Length - The total number of aligned bases between the ancestral and descendent nodes for the branch excluding any missing data or gaps in either
Bases in Clonal Frame - The number of called bases at the descendant node that have not been affected by recombination on this branch or an ancestor (i.e., the length of sequence that can be used for phylogenetic interpretation)

## Sheet: Table S4 ANI
1442765	D18	D44	D53	D55	D76	D81	D80	D61	D15	D12	D108	D103	D25	D107	1378494	94-1713	4057-30_S30_L001	1197378
100	99.3693	99.3529	99.3723	99.3666	99.4374	99.4036	99.4187	99.3958	99.4252	99.4121	99.3566	99.3798	99.3977	99.3877	99.318	99.4002	99.5085	99.536
99.3693	100	99.8661	99.8522	99.8419	99.9792	99.8862	99.8843	99.8877	99.8923	99.8796	99.853	99.8565	99.8897	99.8756	99.5284	99.665	99.7147	99.7226
99.3529	99.8661	100	99.9922	99.9974	99.9216	99.9455	99.949	99.9383	99.9489	99.9471	99.9287	99.9259	99.9387	99.9357	99.48	99.6425	99.6608	99.6605
99.3723	99.8522	99.9922	100	99.9949	99.9222	99.9386	99.9436	99.9497	99.9421	99.9556	99.9374	99.9418	99.945	99.9422	99.4788	99.6363	99.6782	99.6698
99.3666	99.8419	99.9974	99.9949	100	99.9289	99.9446	99.9484	99.9427	99.9388	99.9492	99.9327	99.9315	99.936	99.9345	99.4848	99.6295	99.6629	99.6544
99.4374	99.9792	99.9216	99.9222	99.9289	100	99.9679	99.9711	99.9596	99.9796	99.9769	99.9485	99.954	99.9582	99.9529	99.5531	99.6533	99.7132	99.7171
99.4036	99.8862	99.9455	99.9386	99.9446	99.9679	100	99.9987	99.9923	99.9891	99.9909	99.9637	99.9733	99.9719	99.9717	99.5074	99.6537	99.6958	99.7084
99.4187	99.8843	99.949	99.9436	99.9484	99.9711	99.9987	100	99.9919	99.9892	99.9893	99.9679	99.9711	99.9687	99.9681	99.4954	99.6533	99.7125	99.7216
99.3958	99.8877	99.9383	99.9497	99.9427	99.9596	99.9923	99.9919	100	99.9847	99.9901	99.9704	99.9705	99.9739	99.9725	99.5405	99.6953	99.7089	99.7271
99.4252	99.8923	99.9489	99.9421	99.9388	99.9796	99.9891	99.9892	99.9847	100	99.998	99.9631	99.9689	99.978	99.9781	99.529	99.6758	99.716	99.73
99.4121	99.8796	99.9471	99.9556	99.9492	99.9769	99.9909	99.9893	99.9901	99.998	100	99.9683	99.9765	99.9785	99.9761	99.5299	99.6689	99.7059	99.7185
99.3566	99.853	99.9287	99.9374	99.9327	99.9485	99.9637	99.9679	99.9704	99.9631	99.9683	100	99.9927	99.9963	99.9959	99.4918	99.6354	99.6919	99.6766
99.3798	99.8565	99.9259	99.9418	99.9315	99.954	99.9733	99.9711	99.9705	99.9689	99.9765	99.9927	100	99.9926	99.9918	99.5169	99.6702	99.6924	99.6866
99.3977	99.8897	99.9387	99.945	99.936	99.9582	99.9719	99.9687	99.9739	99.978	99.9785	99.9963	99.9926	100	99.9993	99.504	99.6806	99.6931	99.684
99.3877	99.8756	99.9357	99.9422	99.9345	99.9529	99.9717	99.9681	99.9725	99.9781	99.9761	99.9959	99.9918	99.9993	100	99.5112	99.6644	99.6842	99.689
99.318	99.5284	99.48	99.4788	99.4848	99.5531	99.5074	99.4954	99.5405	99.529	99.5299	99.4918	99.5169	99.504	99.5112	100	99.441	99.5983	99.6374
99.4002	99.665	99.6425	99.6363	99.6295	99.6533	99.6537	99.6533	99.6953	99.6758	99.6689	99.6354	99.6702	99.6806	99.6644	99.441	100	99.6706	99.6762
99.5085	99.7147	99.6608	99.6782	99.6629	99.7132	99.6958	99.7125	99.7089	99.716	99.7059	99.6919	99.6924	99.6931	99.6842	99.5983	99.6706	100	99.9535
99.536	99.7226	99.6605	99.6698	99.6544	99.7171	99.7084	99.7216	99.7271	99.73	99.7185	99.6766	99.6866	99.684	99.689	99.6374	99.6762	99.9535	100

## Sheet: Table S5 Prophage Similarity
genome	D27_NODE_6_length_67596_cov_251.562893_provirus_21568_67594	D104_NODE_9_length_96243_cov_220.640996_provirus_30159_87107_1	D75_NODE_10_length_95794_cov_184.773802_provirus_382_37888	D74_NODE_12_length_69762_cov_255.562402_provirus_33307_69663	D77_NODE_11_length_69762_cov_222.257358_provirus_100_36456	D110_NODE_2_length_131215_cov_161.932216_provirus_86485_121020	D57_NODE_2_length_338569_cov_312.308258_provirus_86547_121091	D35_NODE_1_length_338549_cov_245.827835_provirus_86547_121091	D96_NODE_4_length_199835_cov_237.805890_provirus_86551_121095	D28_NODE_2_length_338131_cov_190.461308_provirus_86547_121091	D30_NODE_4_length_199835_cov_243.877997_provirus_78741_113285	D104_NODE_19_length_28174_cov_212.900203	D91_NODE_1_length_573544_cov_244.989319_provirus_436688_472933	D62_NODE_39_length_17486_cov_329.140387	D40_NODE_1_length_206455_cov_209.227335_provirus_107788_149550	D27_NODE_31_length_30350_cov_498.355895	D109_NODE_11_length_87255_cov_264.905171_provirus_39308_79408_1	D90_NODE_5_length_126359_cov_224.610673_provirus_90_35410	D35_NODE_9_length_75416_cov_247.764876_provirus_6842_52938_1	D109_NODE_1_length_200910_cov_252.354195_provirus_34760_79259_1	D90_NODE_1_length_217924_cov_186.811964_provirus_126356_175401_1	D56_NODE_14_length_49578_cov_425.232682	D79_NODE_1_length_105841_cov_757.040761_provirus_1_29192	D31_NODE_18_length_36454_cov_520.015917	D97_NODE_16_length_35475_cov_209.138002	D95_NODE_35_length_24234_cov_484.115081	D74_NODE_5_length_109769_cov_279.890776_provirus_50627_92781	D77_NODE_5_length_109769_cov_249.697553_provirus_50627_92781	D98_NODE_3_length_119612_cov_372.180700_provirus_26749_62712	D106_NODE_6_length_102635_cov_209.049513_provirus_73564_102634	D90_NODE_2_length_154790_cov_232.601481_provirus_77362_114825	D105_NODE_2_length_122680_cov_385.170502_provirus_46184_87215_1	D110_NODE_33_length_17477_cov_176.575402	D92_NODE_1_length_145055_cov_284.834830_provirus_28202_63088	D26_NODE_29_length_17464_cov_198.950998	D8_NODE_28_length_17466_cov_212.928633	D9_NODE_33_length_17465_cov_240.323154	D51_NODE_28_length_17465_cov_263.543938	D73_NODE_28_length_17465_cov_298.401541	D2_NODE_1_length_70947_cov_229.394709_provirus_5162_40807	D29_NODE_2_length_65140_cov_194.693927_provirus_184_34998	D60_NODE_1_length_248708_cov_271.174902_provirus_80332_116506	D11_NODE_2_length_72077_cov_366.159264_provirus_30754_66915	D111_NODE_1_length_71600_cov_313.244816_provirus_30143_66439	D89_NODE_1_length_71600_cov_274.282077_provirus_5162_41458	D88_NODE_19_length_40941_cov_834.676855	D99_NODE_4_length_125551_cov_407.470456_provirus_81298_121620	D100_NODE_4_length_125551_cov_342.499283_provirus_81298_121620	D85_NODE_4_length_125551_cov_360.937246_provirus_81298_121620
D27_NODE_6_length_67596_cov_251.562893_provirus_21568_67594	100	67.785	74.595	1.894	1.894	1.934	1.936	1.936	1.936	1.936	1.936	7.33	6.613	2.126	0.854	1.144	1.172	0.985	0	0	0	0	0.101	0.204	0.206	0	0.903	0.903	0	0	0	1.283	1.606	1.503	1.923	1.923	1.923	1.923	1.923	1.139	1.148	1.134	1.299	1.297	1.297	1.292	1.302	1.302	1.302
D104_NODE_9_length_96243_cov_220.640996_provirus_30159_87107_1	67.785	100	79.556	1.654	1.654	1.688	1.69	1.69	1.69	1.69	1.69	7.206	6.524	2.388	0.621	1.102	1.016	0.953	0	0	0	0	0.162	0.183	0.185	0	1.078	1.078	0	0	0.065	1.363	1.479	1.408	2.013	2.013	2.013	2.013	2.013	0.855	0.861	0.909	1.008	1.006	1.006	1.222	1.23	1.23	1.23
D75_NODE_10_length_95794_cov_184.773802_provirus_382_37888	74.595	79.556	100	2.023	2.023	2.071	2.074	2.074	2.074	2.074	2.074	7.801	6.95	2.649	0.621	1.058	1.164	1.103	0	0	0	0	0.114	0.103	0.104	0	1.313	1.313	0	0	0	1.555	1.921	1.76	1.575	1.575	1.575	1.575	1.575	1.345	1.358	1.401	1.414	1.412	1.412	1.443	1.454	1.454	1.454
D74_NODE_12_length_69762_cov_255.562402_provirus_33307_69663	1.894	1.654	2.023	100	100	97.406	97.394	97.394	97.396	97.396	97.396	23.457	23.612	2.342	1.764	2.992	6.301	6.945	2.305	2.251	2.12	1.529	2.83	4.421	4.479	0	1.322	1.322	4.441	0.098	0.71	0.547	0	0.926	1.721	1.72	1.72	1.72	1.72	2.515	2.542	2.502	2.586	2.581	2.578	0.668	0.529	0.529	0.529
D77_NODE_11_length_69762_cov_222.257358_provirus_100_36456	1.894	1.654	2.023	100	100	97.406	97.394	97.394	97.396	97.396	97.396	23.454	23.609	2.359	1.764	2.992	6.303	6.945	2.305	2.251	2.12	1.529	2.83	4.421	4.479	0	1.322	1.322	4.441	0.098	0.71	0.547	0	0.926	1.721	1.72	1.72	1.72	1.72	2.515	2.542	2.502	2.586	2.581	2.578	0.668	0.529	0.529	0.529
D110_NODE_2_length_131215_cov_161.932216_provirus_86485_121020	1.934	1.688	2.071	97.406	97.406	100	99.955	99.955	99.958	99.958	99.958	18.605	24.321	2.28	1.803	3.039	6.463	7.12	2.358	2.307	2.17	1.562	2.908	4.534	4.595	0	1.351	1.351	4.559	0.101	0.728	0.561	0	0.951	1.781	1.781	1.781	1.781	1.781	2.578	2.606	2.564	2.649	2.644	2.641	0.684	0.542	0.542	0.542
D57_NODE_2_length_338569_cov_312.308258_provirus_86547_121091	1.936	1.69	2.074	97.394	97.394	99.955	100	99.994	99.997	99.997	99.997	18.486	24.218	2.441	1.806	3.073	6.46	7.122	2.36	2.307	2.169	1.562	2.91	4.534	4.594	0	1.353	1.353	4.558	0.101	0.728	0.561	0	0.951	1.78	1.78	1.78	1.78	1.78	2.58	2.608	2.566	2.652	2.647	2.644	0.684	0.542	0.542	0.542
D35_NODE_1_length_338549_cov_245.827835_provirus_86547_121091	1.936	1.69	2.074	97.394	97.394	99.955	99.994	100	99.997	99.997	99.997	18.489	24.221	2.441	1.806	3.076	6.462	7.125	2.36	2.307	2.169	1.562	2.91	4.534	4.594	0	1.353	1.353	4.558	0.101	0.728	0.561	0	0.951	1.78	1.78	1.78	1.78	1.78	2.58	2.608	2.566	2.652	2.647	2.644	0.684	0.542	0.542	0.542
D96_NODE_4_length_199835_cov_237.805890_provirus_86551_121095	1.936	1.69	2.074	97.396	97.396	99.958	99.997	99.997	100	100	100	18.489	24.221	2.441	1.806	3.076	6.462	7.125	2.36	2.307	2.169	1.562	2.91	4.534	4.594	0	1.353	1.353	4.558	0.101	0.728	0.561	0	0.951	1.78	1.78	1.78	1.78	1.78	2.58	2.608	2.566	2.652	2.647	2.644	0.684	0.542	0.542	0.542
D28_NODE_2_length_338131_cov_190.461308_provirus_86547_121091	1.936	1.69	2.074	97.396	97.396	99.958	99.997	99.997	100	100	100	18.489	24.221	2.441	1.806	3.076	6.462	7.125	2.36	2.307	2.169	1.562	2.91	4.534	4.594	0	1.353	1.353	4.558	0.101	0.728	0.561	0	0.951	1.78	1.78	1.78	1.78	1.78	2.58	2.608	2.566	2.652	2.647	2.644	0.684	0.542	0.542	0.542
D30_NODE_4_length_199835_cov_243.877997_provirus_78741_113285	1.936	1.69	2.074	97.396	97.396	99.958	99.997	99.997	100	100	100	18.492	24.223	2.424	1.806	3.076	6.461	7.125	2.36	2.307	2.169	1.562	2.91	4.534	4.594	0	1.353	1.353	4.558	0.101	0.728	0.561	0	0.951	1.78	1.78	1.78	1.78	1.78	2.58	2.608	2.566	2.652	2.647	2.644	0.684	0.542	0.542	0.542
D104_NODE_19_length_28174_cov_212.900203	7.33	7.206	7.801	23.457	23.454	18.605	18.486	18.489	18.489	18.489	18.492	100	80.976	10.364	2.85	4.405	3.262	3.254	0.095	0.335	0.314	0.394	2.158	1.947	1.976	0.544	1.996	1.996	1.849	2.131	1.731	2.393	0.355	4.751	3.747	3.747	3.747	3.747	3.747	7.035	7.122	6.971	7.032	7.017	7.017	4.037	3.962	3.962	3.962
D91_NODE_1_length_573544_cov_244.989319_provirus_436688_472933	6.613	6.524	6.95	23.612	23.609	24.321	24.218	24.221	24.221	24.221	24.223	80.976	100	8.807	3.937	7.341	4.523	4.513	0.378	0.224	0.211	0.38	4.662	1.861	1.886	0.498	5.342	5.342	1.832	1.874	1.538	3.395	0.302	4.426	3.072	3.072	3.072	3.072	3.072	8.784	10.148	8.612	8.942	8.868	8.872	4.334	4.269	4.269	4.269
D62_NODE_39_length_17486_cov_329.140387	2.126	2.388	2.649	2.342	2.359	2.28	2.441	2.441	2.441	2.441	2.424	10.364	8.807	100	2.547	6.136	6.931	7.94	0.769	0.898	0.831	0.965	1.718	1.487	1.514	1.965	0	0	0	0	0.881	0.946	0.486	0.325	0.378	0.378	0.378	0.378	0.378	1.054	1.071	1.148	1.15	1.151	1.149	0	0	0	0
D40_NODE_1_length_206455_cov_209.227335_provirus_107788_149550	0.854	0.621	0.621	1.764	1.764	1.803	1.806	1.806	1.806	1.806	1.806	2.85	3.937	2.547	100	19.041	19.354	18.381	10.151	9.731	9.206	6.822	4.508	10.872	11.594	18.267	12.299	12.299	0.782	2.766	2.235	5.586	0.787	2.651	0.812	0.812	0.812	0.812	0.812	5.375	3.42	1.733	1.893	1.91	1.906	3.895	3.809	3.809	3.809
D27_NODE_31_length_30350_cov_498.355895	1.144	1.102	1.058	2.992	2.992	3.039	3.073	3.076	3.076	3.076	3.076	4.405	7.341	6.136	19.041	100	56.671	56.817	1.451	1.095	1.027	4.219	4.956	2.609	2.648	3.635	1.87	1.87	0.817	0	1.439	2.348	0	0.101	0	0	0	0	0	4.411	4.283	2.957	2.212	2.186	2.186	1.341	1.265	1.265	1.265
D109_NODE_11_length_87255_cov_264.905171_provirus_39308_79408_1	1.172	1.016	1.164	6.301	6.303	6.463	6.46	6.462	6.462	6.462	6.461	3.262	4.523	6.931	19.354	56.671	100	84.688	3.954	5.586	5.269	2.091	3.181	12.12	12.284	6.746	8.285	8.285	0.154	0	2.015	3.779	0	0.239	0.096	0.096	0.096	0.096	0.096	1.405	1.294	1.26	1.262	1.228	1.227	1.063	1.071	1.071	1.071
D90_NODE_5_length_126359_cov_224.610673_provirus_90_35410	0.985	0.953	1.103	6.945	6.945	7.12	7.122	7.125	7.125	7.125	7.125	3.254	4.513	7.94	18.381	56.817	84.688	100	5.998	5.448	5.133	2.181	2.412	11.076	11.229	6.313	6.926	6.926	0.278	0	2.11	3.035	0	0.245	0	0	0	0	0	0.984	1.066	1.018	1.018	1.022	1.022	1.192	1.202	1.202	1.202
D35_NODE_9_length_75416_cov_247.764876_provirus_6842_52938_1	0	0	0	2.305	2.305	2.358	2.36	2.36	2.36	2.36	2.36	0.095	0.378	0.769	10.151	1.451	3.954	5.998	100	71.162	66.027	7.258	6.229	14.577	14.684	13.554	11.858	11.858	1.001	5.127	5.295	1.462	0.586	0.934	0.444	0.444	0.444	0.444	0.444	3.095	3.043	2.662	2.684	2.574	2.575	1.363	1.297	1.297	1.297
D109_NODE_1_length_200910_cov_252.354195_provirus_34760_79259_1	0	0	0	2.251	2.251	2.307	2.307	2.307	2.307	2.307	2.307	0.335	0.224	0.898	9.731	1.095	5.586	5.448	71.162	100	88.181	9.491	5.099	15.943	16.073	14.188	12.098	12.098	1.038	6.088	5.394	1.432	0.391	0.753	0.235	0.235	0.235	0.235	0.235	2.139	2.04	1.821	1.846	1.766	1.766	1.906	1.842	1.842	1.842
D90_NODE_1_length_217924_cov_186.811964_provirus_126356_175401_1	0	0	0	2.12	2.12	2.17	2.169	2.169	2.169	2.169	2.169	0.314	0.211	0.831	9.206	1.027	5.269	5.133	66.027	88.181	100	8.352	5.075	15.303	15.417	13.402	11.688	11.688	0.754	5.743	5.495	1.405	0.362	0.688	0.217	0.217	0.217	0.217	0.217	1.938	1.842	1.699	1.722	1.648	1.648	1.803	1.742	1.742	1.742
D56_NODE_14_length_49578_cov_425.232682	0	0	0	1.529	1.529	1.562	1.562	1.562	1.562	1.562	1.562	0.394	0.38	0.965	6.822	4.219	2.091	2.181	7.258	9.491	8.352	100	11.324	11.282	11.412	13.655	10.45	10.45	5.251	8.382	22.629	5.026	1.922	8.046	3.419	3.419	3.419	3.419	3.419	4.773	4.806	16.044	15.934	16.745	16.745	1.606	1.399	1.399	1.399
D79_NODE_1_length_105841_cov_757.040761_provirus_1_29192	0.101	0.162	0.114	2.83	2.83	2.908	2.91	2.91	2.91	2.91	2.91	2.158	4.662	1.718	4.508	4.956	3.181	2.412	6.229	5.099	5.075	11.324	100	67.893	67.077	33.484	37.112	37.112	6.529	1.682	1.854	5.269	1.333	1.305	0.12	0.12	0.12	0.12	0.12	35.484	30.503	22.603	14.418	14.488	14.488	5.083	5.039	5.039	5.039
D31_NODE_18_length_36454_cov_520.015917	0.204	0.183	0.103	4.421	4.421	4.534	4.534	4.534	4.534	4.534	4.534	1.947	1.861	1.487	10.872	2.609	12.12	11.076	14.577	15.943	15.303	11.282	67.893	100	98.639	54.304	52.872	52.872	5.827	1.496	1.948	6.678	1.153	0.934	0.104	0.104	0.104	0.104	0.104	22.999	22.633	8.709	7.574	7.593	7.593	4.332	4.367	4.367	4.367
D97_NODE_16_length_35475_cov_209.138002	0.206	0.185	0.104	4.479	4.479	4.595	4.594	4.594	4.594	4.594	4.594	1.976	1.886	1.514	11.594	2.648	12.284	11.229	14.684	16.073	15.417	11.412	67.077	98.639	100	55.194	53.539	53.539	5.907	1.518	1.974	6.771	1.175	0.947	0.106	0.106	0.106	0.106	0.106	23.315	22.948	8.828	7.678	7.697	7.697	4.388	4.424	4.424	4.424
D95_NODE_35_length_24234_cov_484.115081	0	0	0	0	0	0	0	0	0	0	0	0.544	0.498	1.965	18.267	3.635	6.746	6.313	13.554	14.188	13.402	13.655	33.484	54.304	55.194	100	51.834	51.834	2.48	3.309	2.791	2.141	1.817	1.659	0.446	0.446	0.446	0.446	0.446	1.394	1.368	1.405	1.454	1.45	1.45	2.127	2.147	2.147	2.147
D74_NODE_5_length_109769_cov_279.890776_provirus_50627_92781	0.903	1.078	1.313	1.322	1.322	1.351	1.353	1.353	1.353	1.353	1.353	1.996	5.342	0	12.299	1.87	8.285	6.926	11.858	12.098	11.688	10.45	37.112	52.872	53.539	51.834	100	100	2.89	1.859	2.13	7.342	1.295	4.156	0.24	0.24	0.24	0.24	0.24	8.937	6.196	12.505	9.561	9.487	9.491	3.42	3.373	3.373	3.373
D77_NODE_5_length_109769_cov_249.697553_provirus_50627_92781	0.903	1.078	1.313	1.322	1.322	1.351	1.353	1.353	1.353	1.353	1.353	1.996	5.342	0	12.299	1.87	8.285	6.926	11.858	12.098	11.688	10.45	37.112	52.872	53.539	51.834	100	100	2.89	1.859	2.13	7.342	1.295	4.156	0.24	0.24	0.24	0.24	0.24	8.937	6.196	12.505	9.561	9.487	9.491	3.42	3.373	3.373	3.373
D98_NODE_3_length_119612_cov_372.180700_provirus_26749_62712	0	0	0	4.441	4.441	4.559	4.558	4.558	4.558	4.558	4.558	1.849	1.832	0	0.782	0.817	0.154	0.278	1.001	1.038	0.754	5.251	6.529	5.827	5.907	2.48	2.89	2.89	100	16.311	21.384	2.746	1.504	10.478	2.287	2.287	2.287	2.287	2.287	12.42	12.458	4.733	5.025	5.015	5.015	15.284	15.408	15.408	15.408
D106_NODE_6_length_102635_cov_209.049513_provirus_73564_102634	0	0	0	0.098	0.098	0.101	0.101	0.101	0.101	0.101	0.101	2.131	1.874	0	2.766	0	0	0	5.127	6.088	5.743	8.382	1.682	1.496	1.518	3.309	1.859	1.859	16.311	100	46.523	1.995	3.448	3.446	2.953	2.952	2.953	2.953	2.953	4.909	4.784	4.704	4.703	4.693	4.695	2.484	2.506	2.506	2.506
D90_NODE_2_length_154790_cov_232.601481_provirus_77362_114825	0	0.065	0	0.71	0.71	0.728	0.728	0.728	0.728	0.728	0.728	1.731	1.538	0.881	2.235	1.439	2.015	2.11	5.295	5.394	5.495	22.629	1.854	1.948	1.974	2.791	2.13	2.13	21.384	46.523	100	2.913	1.569	15.017	2.487	2.487	2.487	2.487	2.487	5.129	5.208	20.569	20.573	20.394	20.394	1.459	1.471	1.471	1.471
D105_NODE_2_length_122680_cov_385.170502_provirus_46184_87215_1	1.283	1.363	1.555	0.547	0.547	0.561	0.561	0.561	0.561	0.561	0.561	2.393	3.395	0.946	5.586	2.348	3.779	3.035	1.462	1.432	1.405	5.026	5.269	6.678	6.771	2.141	7.342	7.342	2.746	1.995	2.913	100	34.394	27.546	34.394	34.389	34.39	34.39	34.39	28.736	29.178	29.092	28.981	29.013	29.013	11.505	11.289	11.289	11.289
D110_NODE_33_length_17477_cov_176.575402	1.606	1.479	1.921	0	0	0	0	0	0	0	0	0.355	0.302	0.486	0.787	0	0	0	0.586	0.391	0.362	1.922	1.333	1.153	1.175	1.817	1.295	1.295	1.504	3.448	1.569	34.394	100	66.259	52.317	52.351	52.327	52.327	52.327	45.715	46.447	43.998	46.837	46.467	46.474	4.115	4.159	4.159	4.159
D92_NODE_1_length_145055_cov_284.834830_provirus_28202_63088	1.503	1.408	1.76	0.926	0.926	0.951	0.951	0.951	0.951	0.951	0.951	4.751	4.426	0.325	2.651	0.101	0.239	0.245	0.934	0.753	0.688	8.046	1.305	0.934	0.947	1.659	4.156	4.156	10.478	3.446	15.017	27.546	66.259	100	36.502	36.525	36.509	36.509	36.509	37.843	38.191	43.148	45.595	46.456	46.453	6.165	6.216	6.216	6.216
D26_NODE_29_length_17464_cov_198.950998	1.923	2.013	1.575	1.721	1.721	1.781	1.78	1.78	1.78	1.78	1.78	3.747	3.072	0.378	0.812	0	0.096	0	0.444	0.235	0.217	3.419	0.12	0.104	0.106	0.446	0.24	0.24	2.287	2.953	2.487	34.394	52.317	36.502	100	99.971	99.974	99.974	99.974	47.279	48.088	41.362	45.185	45.165	45.148	8.251	7.519	7.519	7.519
D8_NODE_28_length_17466_cov_212.928633	1.923	2.013	1.575	1.72	1.72	1.781	1.78	1.78	1.78	1.78	1.78	3.747	3.072	0.378	0.812	0	0.096	0	0.444	0.235	0.217	3.419	0.12	0.104	0.106	0.446	0.24	0.24	2.287	2.952	2.487	34.389	52.351	36.525	99.971	100	99.997	99.997	99.997	47.302	48.111	41.384	45.228	45.208	45.191	8.251	7.519	7.519	7.519
D9_NODE_33_length_17465_cov_240.323154	1.923	2.013	1.575	1.72	1.72	1.781	1.78	1.78	1.78	1.78	1.78	3.747	3.072	0.378	0.812	0	0.096	0	0.444	0.235	0.217	3.419	0.12	0.104	0.106	0.446	0.24	0.24	2.287	2.953	2.487	34.39	52.327	36.509	99.974	99.997	100	100	100	47.286	48.095	41.368	45.192	45.171	45.155	8.251	7.519	7.519	7.519
D51_NODE_28_length_17465_cov_263.543938	1.923	2.013	1.575	1.72	1.72	1.781	1.78	1.78	1.78	1.78	1.78	3.747	3.072	0.378	0.812	0	0.096	0	0.444	0.235	0.217	3.419	0.12	0.104	0.106	0.446	0.24	0.24	2.287	2.953	2.487	34.39	52.327	36.509	99.974	99.997	100	100	100	47.286	48.095	41.368	45.192	45.171	45.155	8.251	7.519	7.519	7.519
D73_NODE_28_length_17465_cov_298.401541	1.923	2.013	1.575	1.72	1.72	1.781	1.78	1.78	1.78	1.78	1.78	3.747	3.072	0.378	0.812	0	0.096	0	0.444	0.235	0.217	3.419	0.12	0.104	0.106	0.446	0.24	0.24	2.287	2.953	2.487	34.39	52.327	36.509	99.974	99.997	100	100	100	47.286	48.095	41.368	45.192	45.171	45.155	8.251	7.519	7.519	7.519
D2_NODE_1_length_70947_cov_229.394709_provirus_5162_40807	1.139	0.855	1.345	2.515	2.515	2.578	2.58	2.58	2.58	2.58	2.58	7.035	8.784	1.054	5.375	4.411	1.405	0.984	3.095	2.139	1.938	4.773	35.484	22.999	23.315	1.394	8.937	8.937	12.42	4.909	5.129	28.736	45.715	37.843	47.279	47.302	47.286	47.286	47.286	100	91.269	67.826	68.785	68.928	68.937	8.32	8.306	8.306	8.306
D29_NODE_2_length_65140_cov_194.693927_provirus_184_34998	1.148	0.861	1.358	2.542	2.542	2.606	2.608	2.608	2.608	2.608	2.608	7.122	10.148	1.071	3.42	4.283	1.294	1.066	3.043	2.04	1.842	4.806	30.503	22.633	22.948	1.368	6.196	6.196	12.458	4.784	5.208	29.178	46.447	38.191	48.088	48.111	48.095	48.095	48.095	91.269	100	64.789	69.005	68.901	68.898	8.255	8.243	8.243	8.243
D60_NODE_1_length_248708_cov_271.174902_provirus_80332_116506	1.134	0.909	1.401	2.502	2.502	2.564	2.566	2.566	2.566	2.566	2.566	6.971	8.612	1.148	1.733	2.957	1.26	1.018	2.662	1.821	1.699	16.044	22.603	8.709	8.828	1.405	12.505	12.505	4.733	4.704	20.569	29.092	43.998	43.148	41.362	41.384	41.368	41.368	41.368	67.826	64.789	100	88.273	86.903	86.903	7.513	7.496	7.496	7.496
D11_NODE_2_length_72077_cov_366.159264_provirus_30754_66915	1.299	1.008	1.414	2.586	2.586	2.649	2.652	2.652	2.652	2.652	2.652	7.032	8.942	1.15	1.893	2.212	1.262	1.018	2.684	1.846	1.722	15.934	14.418	7.574	7.678	1.454	9.561	9.561	5.025	4.703	20.573	28.981	46.837	45.595	45.185	45.228	45.192	45.192	45.192	68.785	69.005	88.273	100	97.895	97.895	7.473	7.534	7.534	7.534
D111_NODE_1_length_71600_cov_313.244816_provirus_30143_66439	1.297	1.006	1.412	2.581	2.581	2.644	2.647	2.647	2.647	2.647	2.647	7.017	8.868	1.151	1.91	2.186	1.228	1.022	2.574	1.766	1.648	16.745	14.488	7.593	7.697	1.45	9.487	9.487	5.015	4.693	20.394	29.013	46.467	46.456	45.165	45.208	45.171	45.171	45.171	68.928	68.901	86.903	97.895	100	100	7.437	7.497	7.497	7.497
D89_NODE_1_length_71600_cov_274.282077_provirus_5162_41458	1.297	1.006	1.412	2.578	2.578	2.641	2.644	2.644	2.644	2.644	2.644	7.017	8.872	1.149	1.906	2.186	1.227	1.022	2.575	1.766	1.648	16.745	14.488	7.593	7.697	1.45	9.491	9.491	5.015	4.695	20.394	29.013	46.474	46.453	45.148	45.191	45.155	45.155	45.155	68.937	68.898	86.903	97.895	100	100	7.437	7.497	7.497	7.497
D88_NODE_19_length_40941_cov_834.676855	1.292	1.222	1.443	0.668	0.668	0.684	0.684	0.684	0.684	0.684	0.684	4.037	4.334	0	3.895	1.341	1.063	1.192	1.363	1.906	1.803	1.606	5.083	4.332	4.388	2.127	3.42	3.42	15.284	2.484	1.459	11.505	4.115	6.165	8.251	8.251	8.251	8.251	8.251	8.32	8.255	7.513	7.473	7.437	7.437	100	99.24	99.24	99.24
D99_NODE_4_length_125551_cov_407.470456_provirus_81298_121620	1.302	1.23	1.454	0.529	0.529	0.542	0.542	0.542	0.542	0.542	0.542	3.962	4.269	0	3.809	1.265	1.071	1.202	1.297	1.842	1.742	1.399	5.039	4.367	4.424	2.147	3.373	3.373	15.408	2.506	1.471	11.289	4.159	6.216	7.519	7.519	7.519	7.519	7.519	8.306	8.243	7.496	7.534	7.497	7.497	99.24	100	100	100
D100_NODE_4_length_125551_cov_342.499283_provirus_81298_121620	1.302	1.23	1.454	0.529	0.529	0.542	0.542	0.542	0.542	0.542	0.542	3.962	4.269	0	3.809	1.265	1.071	1.202	1.297	1.842	1.742	1.399	5.039	4.367	4.424	2.147	3.373	3.373	15.408	2.506	1.471	11.289	4.159	6.216	7.519	7.519	7.519	7.519	7.519	8.306	8.243	7.496	7.534	7.497	7.497	99.24	100	100	100
D85_NODE_4_length_125551_cov_360.937246_provirus_81298_121620	1.302	1.23	1.454	0.529	0.529	0.542	0.542	0.542	0.542	0.542	0.542	3.962	4.269	0	3.809	1.265	1.071	1.202	1.297	1.842	1.742	1.399	5.039	4.367	4.424	2.147	3.373	3.373	15.408	2.506	1.471	11.289	4.159	6.216	7.519	7.519	7.519	7.519	7.519	8.306	8.243	7.496	7.534	7.497	7.497	99.24	100	100	100
D20_NODE_3_length_80483_cov_300.473932_provirus_18670_61009	1.935	0.803	1.505	0.539	0.539	0.471	0.471	0.471	0.471	0.471	0.471	4.918	7.219	0	2.246	3.306	0.514	0.601	0.293	0.303	0.287	4.857	6.485	4.528	4.587	5.447	4.694	4.694	6.955	7.23	6.225	13.486	4.912	6.777	10.493	10.494	10.492	10.492	10.492	18.625	24.786	16.38	19.591	19.35	19.35	7.799	7.785	7.785	7.785
D21_NODE_3_length_80624_cov_280.570090_provirus_19356_61695	1.874	0.803	1.505	0.539	0.539	0.471	0.471	0.471	0.471	0.471	0.471	4.918	7.22	0	2.246	3.306	0.514	0.601	0.293	0.303	0.287	4.857	6.485	4.528	4.587	5.447	4.694	4.694	6.951	7.231	6.225	13.489	4.912	6.777	10.493	10.494	10.492	10.492	10.492	18.625	24.786	16.38	19.591	19.35	19.35	7.799	7.785	7.785	7.785
D110_NODE_30_length_21837_cov_339.851976	0.672	0.707	0.573	0	0	0	0	0	0	0	0	1.024	0.881	0.158	0.723	0.111	0	0	1.265	1.364	1.293	2.787	0.4	1.952	1.986	2.47	2.016	2.016	0.979	1.198	0.781	7.664	6.303	3.949	9.191	9.19	9.19	9.19	9.19	10.259	10.347	10.487	10.133	10.109	10.109	4.374	4.418	4.418	4.418
D40_NODE_20_length_34776_cov_179.083461	1.931	1.955	2.508	3.136	3.135	3.217	3.214	3.214	3.214	3.214	3.215	6.461	7.976	1.052	5.818	4.539	3.253	4.287	1.465	3.119	2.929	2.933	8.82	9.1	9.231	3.23	3.008	3.008	11.135	10.713	1.351	8.1	1.891	3.046	9.23	9.23	9.23	9.23	9.23	12.604	12.835	11.165	10.079	10.015	10.015	6.018	5.655	5.655	5.655
[truncated: 4 more columns]

## Sheet: Table S6 All Strep phages
Accession	Isolation_host	Color_Taxa	Taxa	Phage_source
PQ425461	Streptococcus_equi	#559D72	Fischettivirus	Other
PQ425460	Streptococcus_equi	#559D72	Fischettivirus	Other
PP766242	Streptococcus_agalactiae	#D3D3D3	Unclassified	Other
PP766240	Streptococcus_agalactiae	#D3D3D3	Unclassified	Other
PP766239	Streptococcus_agalactiae	#D3D3D3	Unclassified	Other
PP766238	Streptococcus_agalactiae	#D3D3D3	Unclassified	Other
PP766236	Streptococcus_agalactiae	#D3D3D3	Unclassified	Other
PP766234	Streptococcus_agalactiae	#D3D3D3	Unclassified	Other
PP766232	Streptococcus_agalactiae	#D3D3D3	Unclassified	Other
PP766231	Streptococcus_agalactiae	#D3D3D3	Unclassified	Other
PP766230	Streptococcus_agalactiae	#D3D3D3	Unclassified	Other
PP758857	Streptococcus_agalactiae	#D3D3D3	Unclassified	Other
PP758856	Streptococcus_agalactiae	#D3D3D3	Unclassified	Other
PP758854	Streptococcus_agalactiae	#D3D3D3	Unclassified	Other
PP758853	Streptococcus_agalactiae	#D3D3D3	Unclassified	Other
PP758852	Streptococcus_agalactiae	#D3D3D3	Unclassified	Other
PP758851	Streptococcus_agalactiae	#D3D3D3	Unclassified	Other
PP758850	Streptococcus_agalactiae	#D3D3D3	Unclassified	Other
PP758848	Streptococcus_agalactiae	#D3D3D3	Unclassified	Other
PP758847	Streptococcus_agalactiae	#D3D3D3	Unclassified	Other
PP756380	Streptococcus_agalactiae	#D3D3D3	Unclassified	Other
PP091924	Streptococcus_agalactiae	#D3D3D3	Unclassified	Other
OQ627164	Streptococcus_mutans	#FDF53F	Aliceevansviridae	Other
OQ418408	Streptococcus_dysgalactiae	#D3D3D3	Unclassified	Other
OP662532	Streptococcus_suis	#D3D3D3	Unclassified	Other
OP662531	Streptococcus_suis	#D3D3D3	Unclassified	Other
OP662530	Streptococcus_suis	#D3D3D3	Unclassified	Other
OP662529	Streptococcus_suis	#D3D3D3	Unclassified	Other
OP662528	Streptococcus_suis	#D3D3D3	Unclassified	Other
OP662527	Streptococcus_suis	#D3D3D3	Unclassified	Other
OP662526	Streptococcus_suis	#D3D3D3	Unclassified	Other
OP662525	Streptococcus_suis	#D3D3D3	Unclassified	Other
OP662524	Streptococcus_suis	#D3D3D3	Unclassified	Other
OP662523	Streptococcus_suis	#D3D3D3	Unclassified	Other
OR786094	Streptococcus_agalactiae	#B8E0FB	Tlsvirus	Other
OR387861	Streptococcus_pyogenes	#D3D3D3	Unclassified	Other
OR238371	Streptococcus_vestibularis	#D3D3D3	Unclassified	Other
OQ633473	Streptococcus_agalactiae	#D3D3D3	Unclassified	Other
ON759210	Streptococcus_equinus	#BC2678	Rountreeviridae	Other
ON759209	Streptococcus_equinus	#BC2678	Rountreeviridae	Other
OQ319049	Streptococcus_equi	#D3D3D3	Unclassified	Other
KU678392	Streptococcus_thermophilus	#7901E0	Piorkowskivirus	Other
KU678391	Streptococcus_thermophilus	#7901E0	Piorkowskivirus	Other
KU678390	Streptococcus_thermophilus	#7901E0	Piorkowskivirus	Other
KU678389	Streptococcus_thermophilus	#7901E0	Piorkowskivirus	Other
OP172837	Streptococcus_pasteurianus	#D3D3D3	Unclassified	Other
OP172836	Streptococcus_pasteurianus	#D3D3D3	Unclassified	Other
MZ090946	Streptococcus_thermophilus	#F064BA	Moineauvirus	Other
AF085222	Streptococcus_thermophilus	#F064BA	Moineauvirus	Other
FJ236310	Streptococcus_thermophilus	#F064BA	Moineauvirus	Other
FJ226752	Streptococcus_thermophilus	#FDA4F7	Brussowvirus	Other
EF529515	Streptococcus_thermophilus	#FDA4F7	Brussowvirus	Other
OL799250	Streptococcus_mitis	#D3D3D3	Unclassified	Other
OL774877	Streptococcus_mitis	#D3D3D3	Unclassified	Other
OL774867	Streptococcus_mitis	#D3D3D3	Unclassified	Other
OL774876	Streptococcus_mitis	#D3D3D3	Unclassified	Other
OL774875	Streptococcus_mitis	#D3D3D3	Unclassified	Other
OL774874	Streptococcus_mitis	#D3D3D3	Unclassified	Other
OL774873	Streptococcus_mitis	#D3D3D3	Unclassified	Other
OL774872	Streptococcus_mitis	#D3D3D3	Unclassified	Other
OL774871	Streptococcus_mitis	#D3D3D3	Unclassified	Other
OL774870	Streptococcus_oralis	#D3D3D3	Unclassified	Other
OL774869	Streptococcus_oralis	#D3D3D3	Unclassified	Other
OL774868	Streptococcus_oralis	#D3D3D3	Unclassified	Other
AY699705	Streptococcus_thermophilus	#FDA4F7	Brussowvirus	Other
AY212251	group_C_Streptococci_nan	#559D72	Fischettivirus	Other
AF145054	Streptococcus_thermophilus	#F064BA	Moineauvirus	Other
AF115103	Streptococcus_thermophilus	#F064BA	Moineauvirus	Other
AF115102	Streptococcus_thermophilus	#F064BA	Moineauvirus	Other
OK173051	Streptococcus_pneumoniae	#D3D3D3	Unclassified	Other
MH375600	Streptococcus_thermophilus	#F064BA	Moineauvirus	Other
MH375599	Streptococcus_thermophilus	#F064BA	Moineauvirus	Other
MH375598	Streptococcus_thermophilus	#F064BA	Moineauvirus	Other
MH375597	Streptococcus_thermophilus	#F064BA	Moineauvirus	Other
MH375595	Streptococcus_thermophilus	#F064BA	Moineauvirus	Other
MH375594	Streptococcus_thermophilus	#F064BA	Moineauvirus	Other
MH375593	Streptococcus_thermophilus	#FDA4F7	Brussowvirus	Other
MH375596	Streptococcus_thermophilus	#F064BA	Moineauvirus	Other
LC628082	Streptococcus_gordonii	#BC2678	Rountreeviridae	Other
MW495853	Streptococcus_pyogenes	#B69BAB	Stonewallvirus	Other
MK202161	Streptococcus_thermophilus	#E68D4C	Vansinderenvirus	Other
MK202160	Streptococcus_thermophilus	#FDF53F	Aliceevansviridae	Other
MK202159	Streptococcus_thermophilus	#E68D4C	Vansinderenvirus	Other
MT900488	Streptococcus_anginosus	#FDF53F	Aliceevansviridae	Other
MT900487	Streptococcus_infantis	#D3D3D3	Unclassified	Other
MN270279	Streptococcus_suis	#D3D3D3	Unclassified	Other
MN270278	Streptococcus_suis	#D3D3D3	Unclassified	Other
MN270277	Streptococcus_suis	#D3D3D3	Unclassified	Other
MN270276	Streptococcus_suis	#D3D3D3	Unclassified	Other
MN270275	Streptococcus_suis	#D3D3D3	Unclassified	Other
MN270274	Streptococcus_suis	#D3D3D3	Unclassified	Other
MN270273	Streptococcus_suis	#D3D3D3	Unclassified	Other
MN270272	Streptococcus_suis	#D3D3D3	Unclassified	Other
MN270271	Streptococcus_suis	#D3D3D3	Unclassified	Other
MN270270	Streptococcus_suis	#D3D3D3	Unclassified	Other
MN270269	Streptococcus_suis	#D3D3D3	Unclassified	Other
MN270268	Streptococcus_suis	#D3D3D3	Unclassified	Other
MN270267	Streptococcus_suis	#D3D3D3	Unclassified	Other
MN270266	Streptococcus_suis	#D3D3D3	Unclassified	Other
MN270265	Streptococcus_suis	#D3D3D3	Unclassified	Other
MN270264	Streptococcus_suis	#D3D3D3	Unclassified	Other
MN270263	Streptococcus_suis	#D3D3D3	Unclassified	Other
MN270262	Streptococcus_suis	#D3D3D3	Unclassified	Other
MN270261	Streptococcus_suis	#D3D3D3	Unclassified	Other
MN270260	Streptococcus_suis	#D3D3D3	Unclassified	Other
MN270259	Streptococcus_gallolyticus	#D3D3D3	Unclassified	Other
MN270258	Streptococcus_gallolyticus	#D3D3D3	Unclassified	Other
MT303952	Streptococcus_pyogenes	#D3D3D3	Unclassified	Other
MH853356	Streptococcus_agalactiae	#D3D3D3	Unclassified	Other
MT311968	Streptococcus_pyogenes	#D3D3D3	Unclassified	Other
MT311967	Streptococcus_pyogenes	#D3D3D3	Unclassified	Other
MT430910	Streptococcus_mutans	#FDF53F	Aliceevansviridae	Other
MN938931	Streptococcus_thermophilus	#D3D3D3	Unclassified	Other
MK911750	Streptococcus_thermophilus	#D3D3D3	Unclassified	Other
AF158600	Streptococcus_thermophilus	#FDA4F7	Brussowvirus	Other
U88974	Streptococcus_thermophilus	#FDA4F7	Brussowvirus	Other
MK359990	Streptococcus_suis	#D3D3D3	Unclassified	Other
MK449012	Streptococcus_canis	#D3D3D3	Unclassified	Other
MK449011	Streptococcus_canis	#D3D3D3	Unclassified	Other
MK449010	Streptococcus_canis	#D3D3D3	Unclassified	Other
MK449009	Streptococcus_canis	#D3D3D3	Unclassified	Other
MK449008	Streptococcus_azizii	#D3D3D3	Unclassified	Other
MK449007	Streptococcus_agalactiae	#D3D3D3	Unclassified	Other
MK449006	Streptococcus_anginosus	#D3D3D3	Unclassified	Other
MK449005	Streptococcus_anginosus	#D3D3D3	Unclassified	Other
MK449004	Streptococcus_anginosus	#D3D3D3	Unclassified	Other
MK449003	Streptococcus_urinalis	#FDF53F	Aliceevansviridae	Other
MK449002	Streptococcus_urinalis	#FDF53F	Aliceevansviridae	Other
MK449001	Streptococcus_urinalis	#D3D3D3	Unclassified	Other
MK449000	Streptococcus_anginosus	#90764A	Trabyvirinae	Other
MK448999	Streptococcus_urinalis	#D3D3D3	Unclassified	Other
MK448998	Streptococcus_uberis	#D3D3D3	Unclassified	Other
MK448997	Streptococcus_uberis	#D3D3D3	Unclassified	Other
MK448996	Streptococcus_uberis	#D3D3D3	Unclassified	Other
MK448995	Streptococcus_uberis	#D3D3D3	Unclassified	Other
MK448994	Streptococcus_uberis	#D3D3D3	Unclassified	Other
MK448993	Streptococcus_thoraltensis	#D3D3D3	Unclassified	Other
MK448992	Streptococcus_agalactiae	#D3D3D3	Unclassified	Other
MK448991	Streptococcus_suis	#D3D3D3	Unclassified	Other
MK448990	Streptococcus_suis	#90764A	Trabyvirinae	Other
MK448989	Streptococcus_suis	#D3D3D3	Unclassified	Other
MK448988	Streptococcus_suis	#D3D3D3	Unclassified	Other
MK448987	Streptococcus_suis	#D3D3D3	Unclassified	Other
MK448986	Streptococcus_suis	#D3D3D3	Unclassified	Other
MK448985	Streptococcus_suis	#D3D3D3	Unclassified	Other
MK448984	Streptococcus_suis	#D3D3D3	Unclassified	Other
MK448983	Streptococcus_suis	#D3D3D3	Unclassified	Other
MK448982	Streptococcus_suis	#D3D3D3	Unclassified	Other
MK448981	Streptococcus_suis	#D3D3D3	Unclassified	Other
MK448980	Streptococcus_salivarius	#FDF53F	Aliceevansviridae	Other
MK448979	Streptococcus_salivarius	#D3D3D3	Unclassified	Other
MK448978	Streptococcus_pyogenes	#90764A	Trabyvirinae	Other
MK448977	Streptococcus_pyogenes	#D3D3D3	Unclassified	Other
MK448976	Streptococcus_pyogenes	#D3D3D3	Unclassified	Other
MK448975	Streptococcus_pyogenes	#D3D3D3	Unclassified	Other
MK448974	Streptococcus_pyogenes	#D3D3D3	Unclassified	Other
MK448973	Streptococcus_pyogenes	#D3D3D3	Unclassified	Other
MK448972	Streptococcus_pyogenes	#D3D3D3	Unclassified	Other
MK448971	Streptococcus_agalactiae	#90764A	Trabyvirinae	Other
MK448970	Streptococcus_pyogenes	#D3D3D3	Unclassified	Other
MK448969	Streptococcus_pyogenes	#D3D3D3	Unclassified	Other
MK448968	Streptococcus_pyogenes	#D3D3D3	Unclassified	Other
MK448967	Streptococcus_pyogenes	#D3D3D3	Unclassified	Other
MK448966	Streptococcus_pyogenes	#D3D3D3	Unclassified	Other
MK448965	Streptococcus_pyogenes	#D3D3D3	Unclassified	Other
MK448964	Streptococcus_pyogenes	#D3D3D3	Unclassified	Other
MK448963	Streptococcus_pyogenes	#D3D3D3	Unclassified	Other
MK448962	Streptococcus_pyogenes	#D3D3D3	Unclassified	Other
MK448961	Streptococcus_pyogenes	#D3D3D3	Unclassified	Other
MK448960	Streptococcus_pyogenes	#D3D3D3	Unclassified	Other
MK448959	Streptococcus_pyogenes	#D3D3D3	Unclassified	Other
MK448958	Streptococcus_pyogenes	#D3D3D3	Unclassified	Other
MK448957	Streptococcus_pyogenes	#D3D3D3	Unclassified	Other
MK448956	Streptococcus_agalactiae	#90764A	Trabyvirinae	Other
MK448955	Streptococcus_pyogenes	#D3D3D3	Unclassified	Other
MK448954	Streptococcus_pyogenes	#D3D3D3	Unclassified	Other
MK448953	Streptococcus_pyogenes	#D3D3D3	Unclassified	Other
MK448952	Streptococcus_pyogenes	#D3D3D3	Unclassified	Other
MK448951	Streptococcus_pyogenes	#D3D3D3	Unclassified	Other
MK448950	Streptococcus_pyogenes	#D3D3D3	Unclassified	Other
MK448949	Streptococcus_pyogenes	#D3D3D3	Unclassified	Other
MK448948	Streptococcus_agalactiae	#D3D3D3	Unclassified	Other
MK448947	Streptococcus_pyogenes	#D3D3D3	Unclassified	Other
MK448946	Streptococcus_pyogenes	#D3D3D3	Unclassified	Other
MK448945	Streptococcus_pyogenes	#D3D3D3	Unclassified	Other
MK448944	Streptococcus_pyogenes	#D3D3D3	Unclassified	Other
MK448943	Streptococcus_pyogenes	#D3D3D3	Unclassified	Other
MK448942	Streptococcus_pyogenes	#D3D3D3	Unclassified	Other
MK448941	Streptococcus_pyogenes	#D3D3D3	Unclassified	Other
MK448940	Streptococcus_pseudoporcinus	#D3D3D3	Unclassified	Other
MK448939	Streptococcus_pseudopneumoniae	#90764A	Trabyvirinae	Other
MK448938	Streptococcus_agalactiae	#D3D3D3	Unclassified	Other
MK448937	Streptococcus_pseudopneumoniae	#D3D3D3	Unclassified	Other
MK448936	Streptococcus_porcinus	#D3D3D3	Unclassified	Other
MK448935	Streptococcus_porcinus	#D3D3D3	Unclassified	Other
MK448934	Streptococcus_porci	#D3D3D3	Unclassified	Other
MK448933	Streptococcus_phocae	#D3D3D3	Unclassified	Other
MK448932	Streptococcus_agalactiae	#D3D3D3	Unclassified	Other
MK448931	Streptococcus_pasteurianus	#D3D3D3	Unclassified	Other
MK448930	Streptococcus_parauberis	#D3D3D3	Unclassified	Other
MK448929	Streptococcus_parauberis	#D3D3D3	Unclassified	Other
MK448928	Streptococcus_agalactiae	#D3D3D3	Unclassified	Other
MK448927	Streptococcus_parauberis	#D3D3D3	Unclassified	Other
MK448926	Streptococcus_parauberis	#FDF53F	Aliceevansviridae	Other
MK448925	Streptococcus_parauberis	#D3D3D3	Unclassified	Other
MK448924	Streptococcus_parauberis	#D3D3D3	Unclassified	Other
MK448923	Streptococcus_parasanguinis	#D3D3D3	Unclassified	Other
MK448922	Streptococcus_agalactiae	#D3D3D3	Unclassified	Other
MK448921	Streptococcus_parasanguinis	#90764A	Trabyvirinae	Other
MK448920	Streptococcus_parasanguinis	#D3D3D3	Unclassified	Other
MK448919	Streptococcus_parasanguinis	#90764A	Trabyvirinae	Other
MK448918	Streptococcus_oralis	#D3D3D3	Unclassified	Other
MK448917	Streptococcus_oralis	#D3D3D3	Unclassified	Other
MK448916	Streptococcus_agalactiae	#D3D3D3	Unclassified	Other
MK448915	Streptococcus_oralis	#90764A	Trabyvirinae	Other
MK448914	Streptococcus_oralis	#D3D3D3	Unclassified	Other
MK448913	Streptococcus_oralis	#D3D3D3	Unclassified	Other
MK448912	Streptococcus_mitis	#D3D3D3	Unclassified	Other
MK448911	Streptococcus_agalactiae	#D3D3D3	Unclassified	Other
MK448910	Streptococcus_mitis	#D3D3D3	Unclassified	Other
MK448909	Streptococcus_mitis	#D3D3D3	Unclassified	Other
MK448908	Streptococcus_mitis	#D3D3D3	Unclassified	Other
MK448907	Streptococcus_mitis	#D3D3D3	Unclassified	Other
MK448906	Streptococcus_agalactiae	#D3D3D3	Unclassified	Other
MK448905	Streptococcus_mitis	#D3D3D3	Unclassified	Other
MK448904	Streptococcus_mitis	#D3D3D3	Unclassified	Other
MK448903	Streptococcus_mitis	#90764A	Trabyvirinae	Other
MK448902	Streptococcus_mitis	#D3D3D3	Unclassified	Other
MK448901	Streptococcus_mitis	#D3D3D3	Unclassified	Other
MK448900	Streptococcus_marmotae	#D3D3D3	Unclassified	Other
MK448899	Streptococcus_macedonicus	#F064BA	Moineauvirus	Other
MK448898	Streptococcus_lutetiensis	#D3D3D3	Unclassified	Other
MK448897	Streptococcus_agalactiae	#D3D3D3	Unclassified	Other
MK448896	Streptococcus_intermedius	#D3D3D3	Unclassified	Other
MK448895	Streptococcus_iniae	#90764A	Trabyvirinae	Other
MK448894	Streptococcus_iniae	#D3D3D3	Unclassified	Other
MK448893	Streptococcus_infantis	#90764A	Trabyvirinae	Other
MK448892	Streptococcus_infantis	#D3D3D3	Unclassified	Other
MK448891	Streptococcus_infantis	#D3D3D3	Unclassified	Other
MK448890	Streptococcus_infantarius	#D3D3D3	Unclassified	Other
MK448889	Streptococcus_ictaluri	#D3D3D3	Unclassified	Other
MK448888	Streptococcus_agalactiae	#D3D3D3	Unclassified	Other
MK448887	Streptococcus_hyovaginalis	#D3D3D3	Unclassified	Other
MK448886	Streptococcus_himalayensis	#D3D3D3	Unclassified	Other
MK448885	Streptococcus_henryi	#FDF53F	Aliceevansviridae	Other
MK448884	Streptococcus_gordonii	#D3D3D3	Unclassified	Other
MK448883	Streptococcus_gordonii	#D3D3D3	Unclassified	Other
MK448882	Streptococcus_gordonii	#D3D3D3	Unclassified	Other
MK448881	Streptococcus_gordonii	#D3D3D3	Unclassified	Other
MK448880	Streptococcus_gallolyticus	#FDF53F	Aliceevansviridae	Other
MK448879	Streptococcus_gallolyticus	#D3D3D3	Unclassified	Other
MK448878	Streptococcus_gallolyticus	#D3D3D3	Unclassified	Other
MK448877	Streptococcus_equinus	#D3D3D3	Unclassified	Other
MK448876	Streptococcus_equinus	#90764A	Trabyvirinae	Other
MK448875	Streptococcus_equinus	#D3D3D3	Unclassified	Other
MK448874	Streptococcus_equinus	#D3D3D3	Unclassified	Other
MK448873	Streptococcus_equinus	#D3D3D3	Unclassified	Other
MK448872	Streptococcus_agalactiae	#D3D3D3	Unclassified	Other
MK448871	Streptococcus_equi	#D3D3D3	Unclassified	Other
MK448870	Streptococcus_equi	#D3D3D3	Unclassified	Other
MK448869	Streptococcus_equi	#D3D3D3	Unclassified	Other
MK448868	Streptococcus_equi	#D3D3D3	Unclassified	Other
MK448867	Streptococcus_equi	#D3D3D3	Unclassified	Other
MK448866	Streptococcus_equi	#D3D3D3	Unclassified	Other
MK448865	Streptococcus_equi	#D3D3D3	Unclassified	Other
MK448864	Streptococcus_equi	#D3D3D3	Unclassified	Other
MK448863	Streptococcus_agalactiae	#D3D3D3	Unclassified	Other
MK448862	Streptococcus_equi	#D3D3D3	Unclassified	Other
MK448861	Streptococcus_entericus	#D3D3D3	Unclassified	Other
MK448860	Streptococcus_dysgalactiae	#90764A	Trabyvirinae	Other
MK448859	Streptococcus_dysgalactiae	#D3D3D3	Unclassified	Other
MK448858	Streptococcus_dysgalactiae	#D3D3D3	Unclassified	Other
MK448857	Streptococcus_dysgalactiae	#90764A	Trabyvirinae	Other
MK448856	Streptococcus_dysgalactiae	#D3D3D3	Unclassified	Other
MK448855	Streptococcus_dysgalactiae	#D3D3D3	Unclassified	Other
MK448854	Streptococcus_dysgalactiae	#D3D3D3	Unclassified	Other
MK448853	Streptococcus_dysgalactiae	#D3D3D3	Unclassified	Other
MK448852	Streptococcus_dysgalactiae	#D3D3D3	Unclassified	Other
MK448851	Streptococcus_agalactiae	#90764A	Trabyvirinae	Other
MK448850	Streptococcus_dysgalactiae	#D3D3D3	Unclassified	Other
MK448849	Streptococcus_dysgalactiae	#D3D3D3	Unclassified	Other
MK448848	Streptococcus_dysgalactiae	#90764A	Trabyvirinae	Other
MK448847	Streptococcus_dysgalactiae	#D3D3D3	Unclassified	Other
MK448846	Streptococcus_dysgalactiae	#D3D3D3	Unclassified	Other
MK448845	Streptococcus_dysgalactiae	#D3D3D3	Unclassified	Other
MK448844	Streptococcus_cuniculi	#D3D3D3	Unclassified	Other
MK448843	Streptococcus_constellatus	#D3D3D3	Unclassified	Other
MK448842	Streptococcus_constellatus	#D3D3D3	Unclassified	Other
MK448841	Streptococcus_constellatus	#D3D3D3	Unclassified	Other
MK448840	Streptococcus_constellatus	#D3D3D3	Unclassified	Other
MK448839	Streptococcus_constellatus	#D3D3D3	Unclassified	Other
MK448838	Streptococcus_constellatus	#D3D3D3	Unclassified	Other
MK448837	Streptococcus_agalactiae	#D3D3D3	Unclassified	Other
MK448836	Streptococcus_canis	#D3D3D3	Unclassified	Other
MK448835	Streptococcus_canis	#D3D3D3	Unclassified	Other
MK448834	Streptococcus_canis	#D3D3D3	Unclassified	Other
MK448833	Streptococcus_canis	#D3D3D3	Unclassified	Other
MK448832	Streptococcus_azizii	#D3D3D3	Unclassified	Other
MK448831	Streptococcus_anginosus	#D3D3D3	Unclassified	Other
MK448830	Streptococcus_anginosus	#D3D3D3	Unclassified	Other
MK448829	Streptococcus_agalactiae	#D3D3D3	Unclassified	Other
MK448828	Streptococcus_anginosus	#D3D3D3	Unclassified	Other
MK448827	Streptococcus_anginosus	#D3D3D3	Unclassified	Other
MK448826	Streptococcus_urinalis	#D3D3D3	Unclassified	Other
MK448825	Streptococcus_urinalis	#D3D3D3	Unclassified	Other
MK448824	Streptococcus_urinalis	#FDF53F	Aliceevansviridae	Other
MK448823	Streptococcus_uberis	#D3D3D3	Unclassified	Other
MK448822	Streptococcus_uberis	#90764A	Trabyvirinae	Other
MK448821	Streptococcus_uberis	#90764A	Trabyvirinae	Other
MK448820	Streptococcus_uberis	#D3D3D3	Unclassified	Other
MK448819	Streptococcus_suis	#D3D3D3	Unclassified	Other
MK448818	Streptococcus_suis	#90764A	Trabyvirinae	Other
MK448817	Streptococcus_anginosus	#D3D3D3	Unclassified	Other
MK448816	Streptococcus_suis	#D3D3D3	Unclassified	Other
MK448815	Streptococcus_suis	#D3D3D3	Unclassified	Other
MK448814	Streptococcus_suis	#D3D3D3	Unclassified	Other
MK448813	Streptococcus_suis	#D3D3D3	Unclassified	Other
MK448812	Streptococcus_suis	#90764A	Trabyvirinae	Other
MK448811	Streptococcus_suis	#D3D3D3	Unclassified	Other
MK448810	Streptococcus_suis	#D3D3D3	Unclassified	Other
MK448809	Streptococcus_agalactiae	#D3D3D3	Unclassified	Other
MK448808	Streptococcus_suis	#D3D3D3	Unclassified	Other
MK448807	Streptococcus_suis	#D3D3D3	Unclassified	Other
MK448806	Streptococcus_suis	#90764A	Trabyvirinae	Other
MK448805	Streptococcus_suis	#D3D3D3	Unclassified	Other
MK448804	Streptococcus_suis	#D3D3D3	Unclassified	Other
MK448803	Streptococcus_suis	#D3D3D3	Unclassified	Other
MK448802	Streptococcus_agalactiae	#D3D3D3	Unclassified	Other
MK448801	Streptococcus_suis	#D3D3D3	Unclassified	Other
MK448800	Streptococcus_salivarius	#D3D3D3	Unclassified	Other
MK448799	Streptococcus_salivarius	#D3D3D3	Unclassified	Other
MK448798	Streptococcus_pyogenes	#D3D3D3	Unclassified	Other
MK448797	Streptococcus_pyogenes	#D3D3D3	Unclassified	Other
MK448796	Streptococcus_agalactiae	#D3D3D3	Unclassified	Other
MK448795	Streptococcus_pyogenes	#D3D3D3	Unclassified	Other
MK448794	Streptococcus_pyogenes	#D3D3D3	Unclassified	Other
MK448793	Streptococcus_pyogenes	#D3D3D3	Unclassified	Other
MK448792	Streptococcus_pyogenes	#90764A	Trabyvirinae	Other
MK448791	Streptococcus_pyogenes	#D3D3D3	Unclassified	Other
MK448790	Streptococcus_pyogenes	#D3D3D3	Unclassified	Other
MK448789	Streptococcus_pyogenes	#D3D3D3	Unclassified	Other
MK448788	Streptococcus_pyogenes	#D3D3D3	Unclassified	Other
MK448787	Streptococcus_agalactiae	#D3D3D3	Unclassified	Other
MK448786	Streptococcus_pyogenes	#D3D3D3	Unclassified	Other
MK448785	Streptococcus_pyogenes	#90764A	Trabyvirinae	Other
MK448784	Streptococcus_pyogenes	#D3D3D3	Unclassified	Other
MK448783	Streptococcus_pyogenes	#D3D3D3	Unclassified	Other
MK448782	Streptococcus_pyogenes	#D3D3D3	Unclassified	Other
MK448781	Streptococcus_agalactiae	#D3D3D3	Unclassified	Other
MK448780	Streptococcus_pyogenes	#D3D3D3	Unclassified	Other
MK448779	Streptococcus_pyogenes	#D3D3D3	Unclassified	Other
MK448778	Streptococcus_pyogenes	#D3D3D3	Unclassified	Other
MK448777	Streptococcus_pyogenes	#D3D3D3	Unclassified	Other
MK448776	Streptococcus_agalactiae	#D3D3D3	Unclassified	Other
MK448775	Streptococcus_pyogenes	#D3D3D3	Unclassified	Other
MK448774	Streptococcus_pyogenes	#D3D3D3	Unclassified	Other
MK448773	Streptococcus_pyogenes	#D3D3D3	Unclassified	Other
MK448772	Streptococcus_pyogenes	#D3D3D3	Unclassified	Other
MK448771	Streptococcus_pyogenes	#D3D3D3	Unclassified	Other
MK448770	Streptococcus_pyogenes	#90764A	Trabyvirinae	Other
MK448769	Streptococcus_pyogenes	#90764A	Trabyvirinae	Other
MK448768	Streptococcus_agalactiae	#D3D3D3	Unclassified	Other
MK448767	Streptococcus_pyogenes	#D3D3D3	Unclassified	Other
MK448766	Streptococcus_pyogenes	#D3D3D3	Unclassified	Other
MK448765	Streptococcus_pyogenes	#D3D3D3	Unclassified	Other
MK448764	Streptococcus_pyogenes	#D3D3D3	Unclassified	Other
MK448763	Streptococcus_pyogenes	#D3D3D3	Unclassified	Other
MK448762	Streptococcus_pyogenes	#D3D3D3	Unclassified	Other
MK448761	Streptococcus_pseudoporcinus	#D3D3D3	Unclassified	Other
MK448760	Streptococcus_pseudoporcinus	#D3D3D3	Unclassified	Other
MK448759	Streptococcus_pseudopneumoniae	#90764A	Trabyvirinae	Other
MK448758	Streptococcus_pseudopneumoniae	#90764A	Trabyvirinae	Other
MK448757	Streptococcus_pseudopneumoniae	#90764A	Trabyvirinae	Other
MK448756	Streptococcus_porcinus	#D3D3D3	Unclassified	Other
MK448755	Streptococcus_porcinus	#D3D3D3	Unclassified	Other
MK448754	Streptococcus_parauberis	#D3D3D3	Unclassified	Other
MK448753	Streptococcus_parauberis	#D3D3D3	Unclassified	Other
MK448752	Streptococcus_parauberis	#D3D3D3	Unclassified	Other
MK448751	Streptococcus_parauberis	#FDF53F	Aliceevansviridae	Other
MK448750	Streptococcus_parauberis	#D3D3D3	Unclassified	Other
MK448749	Streptococcus_agalactiae	#D3D3D3	Unclassified	Other
MK448748	Streptococcus_parauberis	#FDF53F	Aliceevansviridae	Other
MK448747	Streptococcus_parauberis	#FDF53F	Aliceevansviridae	Other
MK448746	Streptococcus_parauberis	#D3D3D3	Unclassified	Other
MK448745	Streptococcus_parasanguinis	#D3D3D3	Unclassified	Other
MK448744	Streptococcus_parasanguinis	#D3D3D3	Unclassified	Other
MK448743	Streptococcus_parasanguinis	#90764A	Trabyvirinae	Other
MK448742	Streptococcus_agalactiae	#D3D3D3	Unclassified	Other
MK448741	Streptococcus_orisratti	#D3D3D3	Unclassified	Other
MK448740	Streptococcus_oralis	#D3D3D3	Unclassified	Other
MK448739	Streptococcus_oralis	#D3D3D3	Unclassified	Other
MK448738	Streptococcus_oralis	#D3D3D3	Unclassified	Other
MK448737	Streptococcus_oralis	#D3D3D3	Unclassified	Other
MK448736	Streptococcus_agalactiae	#D3D3D3	Unclassified	Other
MK448735	Streptococcus_oralis	#90764A	Trabyvirinae	Other
MK448734	Streptococcus_oralis	#D3D3D3	Unclassified	Other
MK448733	Streptococcus_oralis	#D3D3D3	Unclassified	Other
MK448732	Streptococcus_mitis	#D3D3D3	Unclassified	Other
MK448731	Streptococcus_agalactiae	#D3D3D3	Unclassified	Other
MK448730	Streptococcus_mitis	#D3D3D3	Unclassified	Other
MK448729	Streptococcus_agalactiae	#D3D3D3	Unclassified	Other
MK448728	Streptococcus_agalactiae	#D3D3D3	Unclassified	Other
MK448727	Streptococcus_marmotae	#D3D3D3	Unclassified	Other
MK448726	Streptococcus_agalactiae	#D3D3D3	Unclassified	Other
MK448725	Streptococcus_iniae	#D3D3D3	Unclassified	Other
MK448724	Streptococcus_iniae	#D3D3D3	Unclassified	Other
MK448723	Streptococcus_iniae	#D3D3D3	Unclassified	Other
MK448722	Streptococcus_infantis	#D3D3D3	Unclassified	Other
MK448721	Streptococcus_infantarius	#D3D3D3	Unclassified	Other
MK448720	Streptococcus_ictaluri	#D3D3D3	Unclassified	Other
MK448719	Streptococcus_himalayensis	#D3D3D3	Unclassified	Other
MK448718	Streptococcus_henryi	#D3D3D3	Unclassified	Other
MK448717	Streptococcus_agalactiae	#D3D3D3	Unclassified	Other
MK448716	Streptococcus_halotolerans	#D3D3D3	Unclassified	Other
MK448715	Streptococcus_gordonii	#D3D3D3	Unclassified	Other
MK448714	Streptococcus_gordonii	#D3D3D3	Unclassified	Other
MK448713	Streptococcus_gordonii	#D3D3D3	Unclassified	Other
MK448712	Streptococcus_gallolyticus	#FDF53F	Aliceevansviridae	Other
MK448711	Streptococcus_gallolyticus	#D3D3D3	Unclassified	Other
MK448710	Streptococcus_gallolyticus	#D3D3D3	Unclassified	Other
MK448709	Streptococcus_gallolyticus	#D3D3D3	Unclassified	Other
MK448708	Streptococcus_agalactiae	#D3D3D3	Unclassified	Other
MK448707	Streptococcus_gallolyticus	#D3D3D3	Unclassified	Other
MK448706	Streptococcus_equinus	#D3D3D3	Unclassified	Other
MK448705	Streptococcus_equinus	#D3D3D3	Unclassified	Other
MK448704	Streptococcus_equinus	#D3D3D3	Unclassified	Other
MK448703	Streptococcus_equinus	#90764A	Trabyvirinae	Other
MK448702	Streptococcus_equinus	#D3D3D3	Unclassified	Other
MK448701	Streptococcus_equi	#D3D3D3	Unclassified	Other
MK448700	Streptococcus_equi	#D3D3D3	Unclassified	Other
MK448699	Streptococcus_equi	#D3D3D3	Unclassified	Other
MK448698	Streptococcus_equi	#90764A	Trabyvirinae	Other
MK448697	Streptococcus_equi	#D3D3D3	Unclassified	Other
MK448696	Streptococcus_equi	#D3D3D3	Unclassified	Other
MK448695	Streptococcus_equi	#D3D3D3	Unclassified	Other
MK448694	Streptococcus_equi	#D3D3D3	Unclassified	Other
MK448693	Streptococcus_equi	#D3D3D3	Unclassified	Other
MK448692	Streptococcus_entericus	#D3D3D3	Unclassified	Other
MK448691	Streptococcus_agalactiae	#D3D3D3	Unclassified	Other
MK448690	Streptococcus_dysgalactiae	#D3D3D3	Unclassified	Other
MK448689	Streptococcus_dysgalactiae	#D3D3D3	Unclassified	Other
MK448688	Streptococcus_dysgalactiae	#D3D3D3	Unclassified	Other
MK448687	Streptococcus_dysgalactiae	#D3D3D3	Unclassified	Other
MK448686	Streptococcus_dysgalactiae	#D3D3D3	Unclassified	Other
MK448685	Streptococcus_dysgalactiae	#D3D3D3	Unclassified	Other
MK448684	Streptococcus_dysgalactiae	#90764A	Trabyvirinae	Other
MK448683	Streptococcus_dysgalactiae	#D3D3D3	Unclassified	Other
MK448682	Streptococcus_dysgalactiae	#90764A	Trabyvirinae	Other
MK448681	Streptococcus_dysgalactiae	#D3D3D3	Unclassified	Other
MK448680	Streptococcus_dysgalactiae	#90764A	Trabyvirinae	Other
MK448679	Streptococcus_dysgalactiae	#90764A	Trabyvirinae	Other
MK448678	Streptococcus_dysgalactiae	#D3D3D3	Unclassified	Other
MK448677	Streptococcus_dysgalactiae	#90764A	Trabyvirinae	Other
MK448676	Streptococcus_dysgalactiae	#D3D3D3	Unclassified	Other
MK448675	Streptococcus_dysgalactiae	#D3D3D3	Unclassified	Other
MK448674	Streptococcus_dysgalactiae	#D3D3D3	Unclassified	Other
MK448673	Streptococcus_dysgalactiae	#D3D3D3	Unclassified	Other
MK448672	Streptococcus_dysgalactiae	#D3D3D3	Unclassified	Other
MK448671	Streptococcus_cristatus	#D3D3D3	Unclassified	Other
MK448670	Streptococcus_constellatus	#D3D3D3	Unclassified	Other
MK448669	Streptococcus_agalactiae	#D3D3D3	Unclassified	Other
MK448668	Streptococcus_constellatus	#D3D3D3	Unclassified	Other
MK448667	Streptococcus_constellatus	#D3D3D3	Unclassified	Other
MK448666	Streptococcus_constellatus	#D3D3D3	Unclassified	Other
MK448665	Streptococcus_acidominimus	#D3D3D3	Unclassified	Other
MH892384	Streptococcus_thermophilus	#FDA4F7	Brussowvirus	Other
MH892370	Streptococcus_thermophilus	#7901E0	Piorkowskivirus	Other
MH892365	Streptococcus_thermophilus	#7901E0	Piorkowskivirus	Other
MH892350	Streptococcus_thermophilus	#7901E0	Piorkowskivirus	Other
MH892385	Streptococcus_thermophilus	#FDA4F7	Brussowvirus	Other
MH892383	Streptococcus_thermophilus	#FDA4F7	Brussowvirus	Other
MH892382	Streptococcus_thermophilus	#F064BA	Moineauvirus	Other
MH892381	Streptococcus_thermophilus	#F064BA	Moineauvirus	Other
MH892380	Streptococcus_thermophilus	#F064BA	Moineauvirus	Other
MH892379	Streptococcus_thermophilus	#F064BA	Moineauvirus	Other
MH892378	Streptococcus_thermophilus	#F064BA	Moineauvirus	Other
MH892377	Streptococcus_thermophilus	#F064BA	Moineauvirus	Other
MH892376	Streptococcus_thermophilus	#FDA4F7	Brussowvirus	Other
MH892375	Streptococcus_thermophilus	#F064BA	Moineauvirus	Other
MH892374	Streptococcus_thermophilus	#7901E0	Piorkowskivirus	Other
MH892373	Streptococcus_thermophilus	#E68D4C	Vansinderenvirus	Other
MH892372	Streptococcus_thermophilus	#7901E0	Piorkowskivirus	Other
MH892371	Streptococcus_thermophilus	#7901E0	Piorkowskivirus	Other
MH892369	Streptococcus_thermophilus	#7901E0	Piorkowskivirus	Other
MH892368	Streptococcus_thermophilus	#7901E0	Piorkowskivirus	Other
MH892367	Streptococcus_thermophilus	#E68D4C	Vansinderenvirus	Other
MH892366	Streptococcus_thermophilus	#FDA4F7	Brussowvirus	Other
MH892364	Streptococcus_thermophilus	#FDA4F7	Brussowvirus	Other
MH892363	Streptococcus_thermophilus	#FDA4F7	Brussowvirus	Other
MH892362	Streptococcus_thermophilus	#FDA4F7	Brussowvirus	Other
MH892361	Streptococcus_thermophilus	#F064BA	Moineauvirus	Other
MH892360	Streptococcus_thermophilus	#F064BA	Moineauvirus	Other
MH892359	Streptococcus_thermophilus	#F064BA	Moineauvirus	Other
MH892358	Streptococcus_thermophilus	#F064BA	Moineauvirus	Other
MH892357	Streptococcus_thermophilus	#F064BA	Moineauvirus	Other
MH892356	Streptococcus_thermophilus	#F064BA	Moineauvirus	Other
MH892355	Streptococcus_thermophilus	#E68D4C	Vansinderenvirus	Other
MH892354	Streptococcus_thermophilus	#F064BA	Moineauvirus	Other
MH892353	Streptococcus_thermophilus	#F064BA	Moineauvirus	Other
MH892352	Streptococcus_thermophilus	#F064BA	Moineauvirus	Other
MH892351	Streptococcus_thermophilus	#F064BA	Moineauvirus	Other
MH973663	Streptococcus_thermophilus	#E68D4C	Vansinderenvirus	Other
MH973662	Streptococcus_thermophilus	#F064BA	Moineauvirus	Other
MH973661	Streptococcus_thermophilus	#F064BA	Moineauvirus	Other
MH937491	Streptococcus_thermophilus	#F064BA	Moineauvirus	Other
MH937489	Streptococcus_thermophilus	#F064BA	Moineauvirus	Other
MH937482	Streptococcus_thermophilus	#F064BA	Moineauvirus	Other
MH937476	Streptococcus_thermophilus	#FDA4F7	Brussowvirus	Other
MH937507	Streptococcus_thermophilus	#FDA4F7	Brussowvirus	Other
MH937505	Streptococcus_thermophilus	#FDA4F7	Brussowvirus	Other
MH937495	Streptococcus_thermophilus	#F064BA	Moineauvirus	Other
MH937488	Streptococcus_thermophilus	#F064BA	Moineauvirus	Other
MH937484	Streptococcus_thermophilus	#FDA4F7	Brussowvirus	Other
MH937481	Streptococcus_thermophilus	#F064BA	Moineauvirus	Other
MH937479	Streptococcus_thermophilus	#FDA4F7	Brussowvirus	Other
MH937474	Streptococcus_thermophilus	#F064BA	Moineauvirus	Other
MH937468	Streptococcus_thermophilus	#F064BA	Moineauvirus	Other
MH937459	Streptococcus_thermophilus	#F064BA	Moineauvirus	Other
MH937457	Streptococcus_thermophilus	#FDA4F7	Brussowvirus	Other
MH937511	Streptococcus_thermophilus	#FDA4F7	Brussowvirus	Other
MH937510	Streptococcus_thermophilus	#FDA4F7	Brussowvirus	Other
MH937509	Streptococcus_thermophilus	#FDA4F7	Brussowvirus	Other
MH937508	Streptococcus_thermophilus	#F064BA	Moineauvirus	Other
MH937506	Streptococcus_thermophilus	#F064BA	Moineauvirus	Other
MH937504	Streptococcus_thermophilus	#F064BA	Moineauvirus	Other
MH937503	Streptococcus_thermophilus	#FDA4F7	Brussowvirus	Other
MH937502	Streptococcus_thermophilus	#FDA4F7	Brussowvirus	Other
MH937501	Streptococcus_thermophilus	#F064BA	Moineauvirus	Other
MH937500	Streptococcus_thermophilus	#F064BA	Moineauvirus	Other
MH937499	Streptococcus_thermophilus	#F064BA	Moineauvirus	Other
MH937498	Streptococcus_thermophilus	#FDA4F7	Brussowvirus	Other
MH937497	Streptococcus_thermophilus	#F064BA	Moineauvirus	Other
MH937496	Streptococcus_thermophilus	#F064BA	Moineauvirus	Other
MH937494	Streptococcus_thermophilus	#FDA4F7	Brussowvirus	Other
MH937493	Streptococcus_thermophilus	#F064BA	Moineauvirus	Other
MH937492	Streptococcus_thermophilus	#F064BA	Moineauvirus	Other
MH937490	Streptococcus_thermophilus	#F064BA	Moineauvirus	Other
MH937487	Streptococcus_thermophilus	#F064BA	Moineauvirus	Other
MH937486	Streptococcus_thermophilus	#F064BA	Moineauvirus	Other
MH937485	Streptococcus_thermophilus	#F064BA	Moineauvirus	Other
MH937483	Streptococcus_thermophilus	#F064BA	Moineauvirus	Other
MH937480	Streptococcus_thermophilus	#F064BA	Moineauvirus	Other
MH937478	Streptococcus_thermophilus	#FDA4F7	Brussowvirus	Other
MH937477	Streptococcus_thermophilus	#F064BA	Moineauvirus	Other
MH937475	Streptococcus_thermophilus	#FDA4F7	Brussowvirus	Other
MH937473	Streptococcus_thermophilus	#FDA4F7	Brussowvirus	Other
MH937472	Streptococcus_thermophilus	#F064BA	Moineauvirus	Other
MH937471	Streptococcus_thermophilus	#F064BA	Moineauvirus	Other
MH937470	Streptococcus_thermophilus	#F064BA	Moineauvirus	Other
MH937469	Streptococcus_thermophilus	#F064BA	Moineauvirus	Other
MH937467	Streptococcus_thermophilus	#F064BA	Moineauvirus	Other
MH937466	Streptococcus_thermophilus	#F064BA	Moineauvirus	Other
MH937465	Streptococcus_thermophilus	#F064BA	Moineauvirus	Other
MH937464	Streptococcus_thermophilus	#FDA4F7	Brussowvirus	Other
MH937463	Streptococcus_thermophilus	#FDA4F7	Brussowvirus	Other
MH937462	Streptococcus_thermophilus	#F064BA	Moineauvirus	Other
MH937460	Streptococcus_thermophilus	#FDA4F7	Brussowvirus	Other
MH937458	Streptococcus_thermophilus	#F064BA	Moineauvirus	Other
MK044829	Streptococcus_pneumoniae	#FDF53F	Aliceevansviridae	Other
MK044828	Streptococcus_pneumoniae	#FDF53F	Aliceevansviridae	Other
MH937461	Streptococcus_thermophilus	#F064BA	Moineauvirus	Other
MH853358	Streptococcus_agalactiae	#D3D3D3	Unclassified	Other
MH853357	Streptococcus_agalactiae	#D3D3D3	Unclassified	Other
MH853355	Streptococcus_agalactiae	#D3D3D3	Unclassified	Other
MH000604	Streptococcus_thermophilus	#F064BA	Moineauvirus	Other
MH000603	Streptococcus_thermophilus	#F064BA	Moineauvirus	Other
MH000602	Streptococcus_thermophilus	#F064BA	Moineauvirus	Other
MF580775	Streptococcus_thermophilus	#F064BA	Moineauvirus	Other
MF580774	Streptococcus_thermophilus	#F064BA	Moineauvirus	Other
MF580773	Streptococcus_thermophilus	#F064BA	Moineauvirus	Other
MF580772	Streptococcus_thermophilus	#F064BA	Moineauvirus	Other
MF580771	Streptococcus_thermophilus	#F064BA	Moineauvirus	Other
MF580770	Streptococcus_thermophilus	#F064BA	Moineauvirus	Other
MF580769	Streptococcus_thermophilus	#F064BA	Moineauvirus	Other
MF580768	Streptococcus_thermophilus	#F064BA	Moineauvirus	Other
MF580767	Streptococcus_thermophilus	#F064BA	Moineauvirus	Other
MF580766	Streptococcus_thermophilus	#F064BA	Moineauvirus	Other
MF580764	Streptococcus_thermophilus	#F064BA	Moineauvirus	Other
MF580763	Streptococcus_thermophilus	#F064BA	Moineauvirus	Other
MF580762	Streptococcus_thermophilus	#F064BA	Moineauvirus	Other
MF580761	Streptococcus_thermophilus	#F064BA	Moineauvirus	Other
MF580759	Streptococcus_thermophilus	#F064BA	Moineauvirus	Other
MF580765	Streptococcus_thermophilus	#F064BA	Moineauvirus	Other
MF580760	Streptococcus_thermophilus	#F064BA	Moineauvirus	Other
MG708275	Streptococcus_thermophilus	#F064BA	Moineauvirus	Other
MG708274	Streptococcus_thermophilus	#F064BA	Moineauvirus	Other
MG708273	Streptococcus_thermophilus	#F064BA	Moineauvirus	Other
KY705290	Streptococcus_thermophilus	#F064BA	Moineauvirus	Other
KY705289	Streptococcus_thermophilus	#F064BA	Moineauvirus	Other
KY705288	Streptococcus_thermophilus	#F064BA	Moineauvirus	Other
KY705287	Streptococcus_thermophilus	#F064BA	Moineauvirus	Other
KY705286	Streptococcus_thermophilus	#FDA4F7	Brussowvirus	Other
KY705285	Streptococcus_thermophilus	#FDA4F7	Brussowvirus	Other
KY705284	Streptococcus_thermophilus	#F064BA	Moineauvirus	Other
KY705283	Streptococcus_thermophilus	#F064BA	Moineauvirus	Other
KY705282	Streptococcus_thermophilus	#F064BA	Moineauvirus	Other
KY705281	Streptococcus_thermophilus	#FDA4F7	Brussowvirus	Other
KY705280	Streptococcus_thermophilus	#FDA4F7	Brussowvirus	Other
KY705279	Streptococcus_thermophilus	#FDA4F7	Brussowvirus	Other
KY705278	Streptococcus_thermophilus	#FDA4F7	Brussowvirus	Other
KY705277	Streptococcus_thermophilus	#FDA4F7	Brussowvirus	Other
KY705276	Streptococcus_thermophilus	#F064BA	Moineauvirus	Other
KY705275	Streptococcus_thermophilus	#F064BA	Moineauvirus	Other
KY705274	Streptococcus_thermophilus	#F064BA	Moineauvirus	Other
KY705273	Streptococcus_thermophilus	#F064BA	Moineauvirus	Other
KY705272	Streptococcus_thermophilus	#F064BA	Moineauvirus	Other
KY705271	Streptococcus_thermophilus	#F064BA	Moineauvirus	Other
KY705270	Streptococcus_thermophilus	#F064BA	Moineauvirus	Other
KY705269	Streptococcus_thermophilus	#FDA4F7	Brussowvirus	Other
KY705268	Streptococcus_thermophilus	#FDA4F7	Brussowvirus	Other
KY705267	Streptococcus_thermophilus	#F064BA	Moineauvirus	Other
KY705266	Streptococcus_thermophilus	#F064BA	Moineauvirus	Other
KY705265	Streptococcus_thermophilus	#F064BA	Moineauvirus	Other
KY705264	Streptococcus_thermophilus	#F064BA	Moineauvirus	Other
KY705263	Streptococcus_thermophilus	#F064BA	Moineauvirus	Other
KY705262	Streptococcus_thermophilus	#F064BA	Moineauvirus	Other
KY705261	Streptococcus_thermophilus	#F064BA	Moineauvirus	Other
KY705260	Streptococcus_thermophilus	#F064BA	Moineauvirus	Other
KY705259	Streptococcus_thermophilus	#F064BA	Moineauvirus	Other
KY705258	Streptococcus_thermophilus	#FDA4F7	Brussowvirus	Other
KY705257	Streptococcus_thermophilus	#F064BA	Moineauvirus	Other
KY705256	Streptococcus_thermophilus	#F064BA	Moineauvirus	Other
KY705255	Streptococcus_thermophilus	#E68D4C	Vansinderenvirus	Other
KY705254	Streptococcus_thermophilus	#FDF53F	Aliceevansviridae	Other
KY705253	Streptococcus_thermophilus	#E68D4C	Vansinderenvirus	Other
KY705252	Streptococcus_thermophilus	#E68D4C	Vansinderenvirus	Other
KY705251	Streptococcus_thermophilus	#F064BA	Moineauvirus	Other
MF161328	Streptococcus_thermophilus	#F064BA	Moineauvirus	Other
KX077896	Streptococcus_suis	#D3D3D3	Unclassified	Other
KX077895	Streptococcus_suis	#D3D3D3	Unclassified	Other
KX077894	Streptococcus_suis	#D3D3D3	Unclassified	Other
KX077893	Streptococcus_suis	#D3D3D3	Unclassified	Other
KX077892	Streptococcus_suis	#D3D3D3	Unclassified	Other
KX077891	Streptococcus_suis	#D3D3D3	Unclassified	Other
KX077890	Streptococcus_suis	#D3D3D3	Unclassified	Other
KX077889	Streptococcus_suis	#D3D3D3	Unclassified	Other
KY629621	Streptococcus_pneumoniae	#D3D3D3	Unclassified	Other
KT717085	Streptococcus_thermophilus	#F064BA	Moineauvirus	Other
KT717084	Streptococcus_thermophilus	#F064BA	Moineauvirus	Other
KT717083	Streptococcus_thermophilus	#F064BA	Moineauvirus	Other
KY065477	Streptococcus_pneumoniae	#D3D3D3	Unclassified	Other
KY065505	Streptococcus_pneumoniae	#D3D3D3	Unclassified	Other
KY065504	Streptococcus_pneumoniae	#D3D3D3	Unclassified	Other
KY065503	Streptococcus_pneumoniae	#D3D3D3	Unclassified	Other
KY065502	Streptococcus_pneumoniae	#B1EA77	Paclarkvirus	Other
KY065501	Streptococcus_pneumoniae	#B1EA77	Paclarkvirus	Other
KY065500	Streptococcus_pneumoniae	#D3D3D3	Unclassified	Other
KY065499	Streptococcus_pneumoniae	#D3D3D3	Unclassified	Other
KY065498	Streptococcus_pneumoniae	#D3D3D3	Unclassified	Other
KY065497	Streptococcus_pneumoniae	#D3D3D3	Unclassified	Other
KY065496	Streptococcus_pneumoniae	#D3D3D3	Unclassified	Other
KY065495	Streptococcus_pneumoniae	#D3D3D3	Unclassified	Other
KY065494	Streptococcus_pneumoniae	#D3D3D3	Unclassified	Other
KY065493	Streptococcus_pneumoniae	#B1EA77	Paclarkvirus	Other
KY065492	Streptococcus_pneumoniae	#B1EA77	Paclarkvirus	Other
KY065491	Streptococcus_pneumoniae	#B1EA77	Paclarkvirus	Other
KY065490	Streptococcus_pneumoniae	#B1EA77	Paclarkvirus	Other
KY065489	Streptococcus_pneumoniae	#D3D3D3	Unclassified	Other
KY065488	Streptococcus_pneumoniae	#D3D3D3	Unclassified	Other
KY065487	Streptococcus_pneumoniae	#B1EA77	Paclarkvirus	Other
KY065486	Streptococcus_pneumoniae	#D3D3D3	Unclassified	Other
KY065485	Streptococcus_pneumoniae	#D3D3D3	Unclassified	Other
KY065484	Streptococcus_pneumoniae	#D3D3D3	Unclassified	Other
KY065483	Streptococcus_pneumoniae	#D3D3D3	Unclassified	Other
KY065482	Streptococcus_pneumoniae	#D3D3D3	Unclassified	Other
KY065481	Streptococcus_pneumoniae	#D3D3D3	Unclassified	Other
KY065480	Streptococcus_pneumoniae	#D3D3D3	Unclassified	Other
KY065479	Streptococcus_pneumoniae	#B1EA77	Paclarkvirus	Other
KY065478	Streptococcus_pneumoniae	#D3D3D3	Unclassified	Other
KY065476	Streptococcus_pneumoniae	#D3D3D3	Unclassified	Other
KY065475	Streptococcus_pneumoniae	#D3D3D3	Unclassified	Other
KY065474	Streptococcus_pneumoniae	#D3D3D3	Unclassified	Other
KY065473	Streptococcus_pneumoniae	#D3D3D3	Unclassified	Other
KY065472	Streptococcus_pneumoniae	#D3D3D3	Unclassified	Other
KY065471	Streptococcus_pneumoniae	#D3D3D3	Unclassified	Other
KY065470	Streptococcus_pneumoniae	#D3D3D3	Unclassified	Other
KY065469	Streptococcus_pneumoniae	#D3D3D3	Unclassified	Other
KY065468	Streptococcus_pneumoniae	#D3D3D3	Unclassified	Other
KY065467	Streptococcus_pneumoniae	#D3D3D3	Unclassified	Other
KY065466	Streptococcus_pneumoniae	#D3D3D3	Unclassified	Other
KY065465	Streptococcus_pneumoniae	#FDF53F	Aliceevansviridae	Other
KY065464	Streptococcus_pneumoniae	#D3D3D3	Unclassified	Other
KY065463	Streptococcus_pneumoniae	#D3D3D3	Unclassified	Other
KY065462	Streptococcus_pneumoniae	#D3D3D3	Unclassified	Other
KY065461	Streptococcus_pneumoniae	#D3D3D3	Unclassified	Other
KY065460	Streptococcus_pneumoniae	#D3D3D3	Unclassified	Other
KY065459	Streptococcus_pneumoniae	#D3D3D3	Unclassified	Other
KY065458	Streptococcus_pneumoniae	#D3D3D3	Unclassified	Other
KY065457	Streptococcus_pneumoniae	#D3D3D3	Unclassified	Other
KY065456	Streptococcus_pneumoniae	#D3D3D3	Unclassified	Other
KY065455	Streptococcus_pneumoniae	#B1EA77	Paclarkvirus	Other
KY065454	Streptococcus_pneumoniae	#D3D3D3	Unclassified	Other
KY065453	Streptococcus_pneumoniae	#D3D3D3	Unclassified	Other
KY065452	Streptococcus_pneumoniae	#D3D3D3	Unclassified	Other
KY065451	Streptococcus_pneumoniae	#D3D3D3	Unclassified	Other
KY065450	Streptococcus_pneumoniae	#D3D3D3	Unclassified	Other
KY065449	Streptococcus_pneumoniae	#D3D3D3	Unclassified	Other
KY363359	Streptococcus_pyogenes	#D3D3D3	Unclassified	Other
KY349816	Streptococcus_pyogenes	#B69BAB	Stonewallvirus	Other
KX879643	Streptococcus_thermophilus	#E68D4C	Vansinderenvirus	Other
KX879642	Streptococcus_thermophilus	#7901E0	Piorkowskivirus	Other
KX879641	Streptococcus_thermophilus	#7901E0	Piorkowskivirus	Other
KX550065	Streptococcus_pneumoniae	#B1EA77	Paclarkvirus	Other
KT336321	Streptococcus_suis	#D3D3D3	Unclassified	Other
KT336320	Streptococcus_suis	#D3D3D3	Unclassified	Other
HQ268735	Streptococcus_pneumoniae	#D3D3D3	Unclassified	Other
KT337359	Streptococcus_pneumoniae	#D3D3D3	Unclassified	Other
KT337362	Streptococcus_pneumoniae	#D3D3D3	Unclassified	Other
KT337364	Streptococcus_pneumoniae	#B1EA77	Paclarkvirus	Other
KT337339	Streptococcus_pneumoniae	#D3D3D3	Unclassified	Other
KT337340	Streptococcus_pneumoniae	#D3D3D3	Unclassified	Other
KT337341	Streptococcus_pneumoniae	#D3D3D3	Unclassified	Other
KT337342	Streptococcus_pneumoniae	#D3D3D3	Unclassified	Other
KT337352	Streptococcus_pneumoniae	#D3D3D3	Unclassified	Other
KT337354	Streptococcus_pneumoniae	#D3D3D3	Unclassified	Other
KT337355	Streptococcus_pneumoniae	#D3D3D3	Unclassified	Other
KT337356	Streptococcus_pneumoniae	#D3D3D3	Unclassified	Other
KT337358	Streptococcus_pneumoniae	#B1EA77	Paclarkvirus	Other
KT337365	Streptococcus_pneumoniae	#D3D3D3	Unclassified	Other
KT337370	Streptococcus_pneumoniae	#D3D3D3	Unclassified	Other
KT337360	Streptococcus_pneumoniae	#D3D3D3	Unclassified	Other
KR153145	Streptococcus_mutans	#FDF53F	Aliceevansviridae	Other
KT388093	Streptococcus_pyogenes	#B69BAB	Stonewallvirus	Other
KJ617393	Streptococcus_pneumoniae	#905D8E	Cepunavirus	Other
KP208803	Streptococcus_parauberis	#D3D3D3	Unclassified	Other
DQ386162	Streptococcus_mutans	#FDF53F	Aliceevansviridae	Other
AY657002	Streptococcus_pyogenes	#D3D3D3	Unclassified	Other
KM882824	Streptococcus_pneumoniae	#D3D3D3	Unclassified	Other
KM289195	Streptococcus_pyogenes	#D3D3D3	Unclassified	Other
KJ417497	Streptococcus_pneumoniae	#D3D3D3	Unclassified	Other
HG799497	Streptococcus_pneumoniae	#D3D3D3	Unclassified	Other
HG799496	Streptococcus_pneumoniae	#D3D3D3	Unclassified	Other
HG799490	Streptococcus_pneumoniae	#D3D3D3	Unclassified	Other
LK392619	Streptococcus_pneumoniae	#905D8E	Cepunavirus	Other
HG424323	Streptococcus_thermophilus	#FDA4F7	Brussowvirus	Other
CP002889	Streptococcus_salivarius	#FDF53F	Aliceevansviridae	Other
HG380752	Streptococcus_thermophilus	#FDA4F7	Brussowvirus	Other
HF563658	Streptococcus_pneumoniae	#B1EA77	Paclarkvirus	Other
JX409895	Streptococcus_agalactiae	#D3D3D3	Unclassified	Other
HE962497	Streptococcus_pneumoniae	#A7DD49	Saphexavirus	Other
KC581799	Streptococcus_suis	#D3D3D3	Unclassified	Other
KC348604	Streptococcus_suis	#D3D3D3	Unclassified	Other
KC348603	Streptococcus_suis	#D3D3D3	Unclassified	Other
KC348602	Streptococcus_suis	#D3D3D3	Unclassified	Other
KC348601	Streptococcus_suis	#D3D3D3	Unclassified	Other
KC348600	Streptococcus_suis	#D3D3D3	Unclassified	Other
KC348599	Streptococcus_suis	#D3D3D3	Unclassified	Other
KC348598	Streptococcus_suis	#D3D3D3	Unclassified	Other
KC413988	Streptococcus_suis	#D3D3D3	Unclassified	Other
KC413987	Streptococcus_suis	#D3D3D3	Unclassified	Other
JX879087	Streptococcus_suis	#D3D3D3	Unclassified	Other
HE861935	Streptococcus_thermophilus	#FDA4F7	Brussowvirus	Other
JX409894	Streptococcus_agalactiae	#D3D3D3	Unclassified	Other
EF116926	Streptococcus_suis	#D3D3D3	Unclassified	Other
FJ965538	Streptococcus_thermophilus	#E68D4C	Vansinderenvirus	Other
FR671411	Streptococcus_pneumoniae	#D3D3D3	Unclassified	Other
FR671410	Streptococcus_pneumoniae	#D3D3D3	Unclassified	Other
FR671409	Streptococcus_pneumoniae	#D3D3D3	Unclassified	Other
FR671408	Streptococcus_pneumoniae	#D3D3D3	Unclassified	Other
FR671407	Streptococcus_pneumoniae	#D3D3D3	Unclassified	Other
FR671406	Streptococcus_pneumoniae	#D3D3D3	Unclassified	Other
FR671405	Streptococcus_pneumoniae	#D3D3D3	Unclassified	Other
FN997652	Streptococcus_suis	#D3D3D3	Unclassified	Other
FM864213	Streptococcus_pyogenes	#D3D3D3	Unclassified	Other
FN391954	Streptococcus_oralis	#D3D3D3	Unclassified	Other
FM163528	Streptococcus_gordonii	#FDF53F	Aliceevansviridae	Other
AM749121	Streptococcus_mutans	#FDF53F	Aliceevansviridae	Other
AJ302074	Streptococcus_pneumoniae	#B1EA77	Paclarkvirus	Other
Z47794	Streptococcus_pneumoniae	#905D8E	Cepunavirus	Other
AY007505	Streptococcus_mitis	#D3D3D3	Unclassified	Other
DQ113772	Streptococcus_pneumoniae	#B1EA77	Paclarkvirus	Other
DQ864624	Streptococcus_equi	#D3D3D3	Unclassified	Other
EF207558	Streptococcus_dysgalactiae	#D3D3D3	Unclassified	Other
PQ673863	Streptococcus_ruminicola	#D3D3D3	Unclassified	Other
PQ720432	Streptococcus_suis	#D3D3D3	Unclassified	Other
PQ720431	Streptococcus_suis	#D3D3D3	Unclassified	Other
PQ819873	Streptococcus_agalactiae	#D3D3D3	Unclassified	Other
PQ843100	Streptococcus_agalactiae	#D3D3D3	Unclassified	Other
PQ571305	Streptococcus_salivarius	#D3D3D3	Unclassified	Other
PQ571304	Streptococcus_salivarius	#D3D3D3	Unclassified	Other
SRX29817305	Streptococcus_suis	#D3D3D3	Unclassified	D100_NODE_4_length_125551_cov_342.499283_provirus_81298_121620
SRX29817274	Streptococcus_suis	#D3D3D3	Unclassified	D104_NODE_19_length_28174_cov_212.900203
SRX29817274	Streptococcus_suis	#D3D3D3	Unclassified	D104_NODE_9_length_96243_cov_220.640996_provirus_30159_87107_1
SRX29817275	Streptococcus_suis	#D3D3D3	Unclassified	D105_NODE_2_length_122680_cov_385.170502_provirus_46184_87215_1
SRX29817276	Streptococcus_suis	#D3D3D3	Unclassified	D106_NODE_6_length_102635_cov_209.049513_provirus_73564_102634
SRX29817279	Streptococcus_suis	#D3D3D3	Unclassified	D109_NODE_1_length_200910_cov_252.354195_provirus_34760_79259_1
SRX29817279	Streptococcus_suis	#D3D3D3	Unclassified	D109_NODE_11_length_87255_cov_264.905171_provirus_39308_79408_1
SRX29817248	Streptococcus_suis	#D3D3D3	Unclassified	D11_NODE_2_length_72077_cov_366.159264_provirus_30754_66915
SRX29817280	Streptococcus_suis	#D3D3D3	Unclassified	D110_NODE_2_length_131215_cov_161.932216_provirus_86485_121020
SRX29817280	Streptococcus_suis	#D3D3D3	Unclassified	D110_NODE_30_length_21837_cov_339.851976
SRX29817280	Streptococcus_suis	#D3D3D3	Unclassified	D110_NODE_33_length_17477_cov_176.575402
SRX29817281	Streptococcus_suis	#D3D3D3	Unclassified	D111_NODE_1_length_71600_cov_313.244816_provirus_30143_66439
SRX29817247	Streptococcus_suis	#D3D3D3	Unclassified	D2_NODE_1_length_70947_cov_229.394709_provirus_5162_40807
SRX29817291	Streptococcus_suis	#D3D3D3	Unclassified	D20_NODE_3_length_80483_cov_300.473932_provirus_18670_61009
SRX29817293	Streptococcus_suis	#D3D3D3	Unclassified	D21_NODE_3_length_80624_cov_280.570090_provirus_19356_61695
SRX29817309	Streptococcus_suis	#D3D3D3	Unclassified	D26_NODE_29_length_17464_cov_198.950998
SRX29817310	Streptococcus_suis	#D3D3D3	Unclassified	D27_NODE_31_length_30350_cov_498.355895
SRX29817310	Streptococcus_suis	#D3D3D3	Unclassified	D27_NODE_6_length_67596_cov_251.562893_provirus_21568_67594
SRX29817311	Streptococcus_suis	#D3D3D3	Unclassified	D28_NODE_2_length_338131_cov_190.461308_provirus_86547_121091
SRX29817312	Streptococcus_suis	#D3D3D3	Unclassified	D29_NODE_2_length_65140_cov_194.693927_provirus_184_34998
SRX29817313	Streptococcus_suis	#D3D3D3	Unclassified	D30_NODE_4_length_199835_cov_243.877997_provirus_78741_113285
SRX29817315	Streptococcus_suis	#D3D3D3	Unclassified	D31_NODE_18_length_36454_cov_520.015917
SRX29817318	Streptococcus_suis	#D3D3D3	Unclassified	D35_NODE_1_length_338549_cov_245.827835_provirus_86547_121091
SRX29817318	Streptococcus_suis	#D3D3D3	Unclassified	D35_NODE_9_length_75416_cov_247.764876_provirus_6842_52938_1
SRX29817323	Streptococcus_suis	#D3D3D3	Unclassified	D40_NODE_1_length_206455_cov_209.227335_provirus_107788_149550
SRX29817323	Streptococcus_suis	#D3D3D3	Unclassified	D40_NODE_20_length_34776_cov_179.083461
SRX29817252	Streptococcus_suis	#D3D3D3	Unclassified	D51_NODE_28_length_17465_cov_263.543938
SRX29817258	Streptococcus_suis	#D3D3D3	Unclassified	D56_NODE_14_length_49578_cov_425.232682
SRX29817259	Streptococcus_suis	#D3D3D3	Unclassified	D57_NODE_2_length_338569_cov_312.308258_provirus_86547_121091
SRX29817262	Streptococcus_suis	#D3D3D3	Unclassified	D60_NODE_1_length_248708_cov_271.174902_provirus_80332_116506
SRX29817265	Streptococcus_suis	#D3D3D3	Unclassified	D62_NODE_39_length_17486_cov_329.140387
SRX29817336	Streptococcus_suis	#D3D3D3	Unclassified	D73_NODE_28_length_17465_cov_298.401541
SRX29817337	Streptococcus_suis	#D3D3D3	Unclassified	D74_NODE_12_length_69762_cov_255.562402_provirus_33307_69663
SRX29817337	Streptococcus_suis	#D3D3D3	Unclassified	D74_NODE_5_length_109769_cov_279.890776_provirus_50627_92781
SRX29817338	Streptococcus_suis	#D3D3D3	Unclassified	D75_NODE_10_length_95794_cov_184.773802_provirus_382_37888
SRX29817340	Streptococcus_suis	#D3D3D3	Unclassified	D77_NODE_11_length_69762_cov_222.257358_provirus_100_36456
SRX29817340	Streptococcus_suis	#D3D3D3	Unclassified	D77_NODE_5_length_109769_cov_249.697553_provirus_50627_92781
SRX29817342	Streptococcus_suis	#D3D3D3	Unclassified	D79_NODE_1_length_105841_cov_757.040761_provirus_1_29192
SRX29817334	Streptococcus_suis	#D3D3D3	Unclassified	D8_NODE_28_length_17466_cov_212.928633
SRX29817348	Streptococcus_suis	#D3D3D3	Unclassified	D85_NODE_4_length_125551_cov_360.937246_provirus_81298_121620
SRX29817351	Streptococcus_suis	#D3D3D3	Unclassified	D88_NODE_19_length_40941_cov_834.676855
SRX29817352	Streptococcus_suis	#D3D3D3	Unclassified	D89_NODE_1_length_71600_cov_274.282077_provirus_5162_41458
SRX29817345	Streptococcus_suis	#D3D3D3	Unclassified	D9_NODE_33_length_17465_cov_240.323154
SRX29817353	Streptococcus_suis	#D3D3D3	Unclassified	D90_NODE_1_length_217924_cov_186.811964_provirus_126356_175401_1
SRX29817353	Streptococcus_suis	#D3D3D3	Unclassified	D90_NODE_2_length_154790_cov_232.601481_provirus_77362_114825
SRX29817353	Streptococcus_suis	#D3D3D3	Unclassified	D90_NODE_5_length_126359_cov_224.610673_provirus_90_35410
SRX29817354	Streptococcus_suis	#D3D3D3	Unclassified	D91_NODE_1_length_573544_cov_244.989319_provirus_436688_472933
SRX29817355	Streptococcus_suis	#D3D3D3	Unclassified	D92_NODE_1_length_145055_cov_284.834830_provirus_28202_63088
SRX29817300	Streptococcus_suis	#D3D3D3	Unclassified	D95_NODE_35_length_24234_cov_484.115081
SRX29817301	Streptococcus_suis	#D3D3D3	Unclassified	D96_NODE_4_length_199835_cov_237.805890_provirus_86551_121095
SRX29817302	Streptococcus_suis	#D3D3D3	Unclassified	D97_NODE_16_length_35475_cov_209.138002
SRX29817303	Streptococcus_suis	#D3D3D3	Unclassified	D98_NODE_3_length_119612_cov_372.180700_provirus_26749_62712
SRX29817304	Streptococcus_suis	#D3D3D3	Unclassified	D99_NODE_4_length_125551_cov_407.470456_provirus_81298_121620
Phage_source: Red text = This study

## Sheet: Table S7 Defence systems
sys_id	subtype	protein_in_syst	genes_count	name_of_profiles_in_sys	Genome	type
D1_padloc_1	rm_type_i	D1_01475,D1_01476,D1_01477,D1_01478	4	Specificity_I_00025,MTase_I_00004,REase_I_00010	D1	rm
D1_padloc_10	abie	D1_01419,D1_01420	2	AbiEi_WP_047105540.1,AbiEii_WP_110023304.1	D1	abi
D1_padloc_2	dms_other	D1_00008,D1_00009,D1_00010,D1_00011	2	MTase_I_00003,Specificity_I_00017	D1	dms
D1_padloc_3	rm_type_iii	D1_01989,D1_01990	2	REase_III_00001,MTase_III_00003	D1	rm
D1_padloc_4	pdc-s30	D1_00895	1	PDC-S30_WP_227961428.1	D1	pdc
D1_padloc_5	rm_type_i	D1_00852,D1_00853,D1_00854	3	REase_I_00009,Specificity_I_00013,MTase_I_00005	D1	rm
D1_padloc_6	rosmerta	D1_01166,D1_01167	2	RosmerTA__RmrA_2603008502,RosmerTA__RmrT_2603008502	D1	rosmerta
D1_padloc_7	pd-t4-6	D1_01294	1	PD-T4-6_WP_153359500.1	D1	other
D1_padloc_8	tmn	D1_01335	1	Tmn_00001	D1	tmn
D1_Abi2_1	abi2	D1_01422	1	Abi2__Abi_2	D1	abi
D10_padloc_1	rm_type_iii	D10_01908,D10_01909	2	REase_III_00001,MTase_III_00003	D10	rm
D10_padloc_2	dms_other	D10_00560,D10_00561,D10_00562	2	Specificity_I_00017,MTase_I_00016	D10	dms
D10_padloc_3	pdc-m22	D10_00397,D10_00398	2	PDC-M22B_WP_111919284.1,PDC-M22A_WP_228475268.1	D10	pdc
D10_padloc_4	pdc-s30	D10_00873	1	PDC-S30_WP_227961428.1	D10	pdc
D10_padloc_5	rm_type_i	D10_00914,D10_00915,D10_00916	3	MTase_I_00005,Specificity_I_00013,REase_I_00009	D10	rm
D10_padloc_6	rosmerta	D10_01104,D10_01105	2	RosmerTA__RmrT_2603008502,RosmerTA__RmrA_2603008502	D10	rosmerta
D10_padloc_7	pd-t4-6	D10_01332	1	PD-T4-6_WP_153359500.1	D10	other
D10_padloc_8	tmn	D10_01291	1	Tmn_00001	D10	tmn
D10_padloc_9	rm_type_i	D10_01366,D10_01367,D10_01368,D10_01369	4	Specificity_I_00025,MTase_I_00004,REase_I_00010	D10	rm
D100_padloc_1	pdc-s47	D100_01138	1	PDC-S47_WP_148603747.1	D100	pdc
D100_padloc_10	pdc-s05	D100_01895	1	PDC-S05_WP_181573034.1	D100	pdc
D100_padloc_11	rm_type_i	D100_01894,D100_01896,D100_01897,D100_01900	4	MTase_I_00005,Specificity_I_00026,Specificity_I_00060,REase_I_00004	D100	rm
D100_padloc_12	pd-t4-6	D100_00494	1	PD-T4-6_WP_153359500.1	D100	other
D100_padloc_13	pdc-s04	D100_00622	1	PDC-S04_WP_002996767.1	D100	pdc
D100_padloc_14	aditi	D100_00889,D100_00890	2	Aditi__DitB,Aditi__DitA	D100	aditi
D100_padloc_2	dms_other	D100_01255,D100_01256	2	Specificity_I_00127,REase_I_00009	D100	dms
D100_padloc_3	prrc	D100_01254	1	PrrC	D100	prrc
D100_padloc_4	pdc-s07	D100_01318	1	PDC-S07_WP_110056698.1	D100	pdc
D100_padloc_5	rm_type_iv	D100_01319	1	mREase_IV_00004	D100	rm
D100_RloC_2	rloc	D100_01502	1	RloC__RloC	D100	rloc
D100_padloc_7	rm_type_ii	D100_01510,D100_01511	2	REase_II_00153,MTase_II_00083	D100	rm
D100_padloc_8	pdc-s04	D100_00008	1	PDC-S04_WP_201691753.1	D100	pdc
D100_padloc_9	rm_type_i	D100_00006,D100_00007,D100_00010	3	REase_I_00009,Specificity_I_00134,MTase_I_00005	D100	rm
D100_RM_Type_IIG_8	rm_type_iig	D100_00736	1	RM_Type_IIG__Type_IIG	D100	rm
D100_AbiZ_1	abiz	D100_01512	1	AbiZ__AbiZ	D100	abi
D101_padloc_1	pdc-s04	D101_01360	1	PDC-S04_WP_163235784.1	D101	pdc
D101_padloc_10	pdc-m46	D101_01986,D101_01987	2	PDC-M46A_WP_106012724.1,PDC-M46B_WP_216222026.1	D101	pdc
D101_padloc_11	rosmerta	D101_02082,D101_02083	2	RosmerTA__RmrA_2603008502,RosmerTA__RmrT_2603008502	D101	rosmerta
D101_padloc_12	pdc-s04	D101_00636	1	PDC-S04_WP_201691753.1	D101	pdc
D101_padloc_13	rm_type_i	D101_00634,D101_00637,D101_00638	3	MTase_I_00005,Specificity_I_00027,REase_I_00009	D101	rm
D101_padloc_14	dodola	D101_00856,D101_00857	2	Dodola__DolA,Dodola__DolB	D101	dodola
D101_padloc_15	abid	D101_01192	1	AbiD	D101	abi
D101_padloc_16	abie	D101_01213,D101_01214	2	AbiEi_WP_047105540.1,AbiEii_WP_110023304.1	D101	abi
D101_padloc_2	pd-t4-6	D101_01425	1	PD-T4-6_WP_153359500.1	D101	other
D101_padloc_3	rm_type_i	D101_01540,D101_01541,D101_01542	3	REase_I_00001,MTase_I_00016,Specificity_I_00113	D101	rm
D101_padloc_4	rm_type_iii	D101_01529,D101_01530	2	MTase_III_00003,REase_III_00001	D101	rm
D101_padloc_5	pdc-s11	D101_01732	1	PDC-S11_WP_167956302.1	D101	pdc
D101_padloc_6	rm_type_ii	D101_01736,D101_01737,D101_01738,D101_01739	4	REase_II_00171,REase_II_00150,MTase_II_00157,MTase_II_00080	D101	rm
D101_padloc_7	rm_type_i	D101_00194,D101_00195,D101_00196,D101_00199	4	REase_I_00010,MTase_I_00004,Specificity_I_00025	D101	rm
D101_padloc_8	pdc-s04	D101_01851	1	PDC-S04_WP_002996767.1	D101	pdc
D101_padloc_9	sofic	D101_01942	1	SoFic__SoFic	D101	sofic
D101_PARIS_II_merge_3	paris_ii_merge	D101_01543	1	Paris_II_merge__AAA_21_DUF4435	D101	paris
D102_padloc_1	pdc-m46	D102_01116,D102_01117	2	PDC-M46B_WP_216222026.1,PDC-M46A_WP_106012724.1	D102	pdc
D102_padloc_2	rm_type_ii	D102_01111,D102_01112	2	REase_II_00155,MTase_II_00115	D102	rm
D102_padloc_3	pdc-s73	D102_01335	1	PDC-S73_WP_007181323.1	D102	pdc
D102_Septu_2	septu	D102_01651,D102_01652	2	Septu__PtuA,Septu__PtuB_2	D102	septu
D102_RloC_1	rloc	D102_01702	1	RloC__RloC	D102	rloc
D102_padloc_6	pdc-s30	D102_00227	1	PDC-S30_WP_227961428.1	D102	pdc
D102_padloc_7	pdc-s47	D102_00394	1	PDC-S47_WP_148603747.1	D102	pdc
D102_padloc_8	pd-t4-6	D102_00979	1	PD-T4-6_WP_153359500.1	D102	other
D102_PARIS_II_merge_3	paris_ii_merge	D102_01842	1	Paris_II_merge__AAA_21_DUF4435	D102	paris
D103_padloc_1	pdc-s30	D103_01408	1	PDC-S30_WP_227961428.1	D103	pdc
D103_padloc_2	pd-t4-6	D103_01432	1	PD-T4-6_WP_153359500.1	D103	other
D103_padloc_3	pdc-m46	D103_01734,D103_01735	2	PDC-M46B_WP_216222026.1,PDC-M46A_WP_106012724.1	D103	pdc
D103_padloc_4	rm_type_ii	D103_01730,D103_01731	2	REase_II_00155,MTase_II_00115	D103	rm
D103_RloC_2	rloc	D103_01854	1	RloC__RloC	D103	rloc
D103_padloc_6	abie	D103_00216,D103_00217	2	AbiEi_WP_047105540.1,AbiEii_WP_110023304.1	D103	abi
D103_padloc_7	pdc-s47	D103_00970	1	PDC-S47_WP_148603747.1	D103	pdc
D103_Septu_4	septu	D103_01091,D103_01092	2	Septu__PtuA,Septu__PtuB_2	D103	septu
D103_padloc_9	pdc-s73	D103_01253	1	PDC-S73_WP_007181323.1	D103	pdc
D103_Stk2_3	stk2	D103_00184	1	Stk2__Stk2	D103	stk2
D103_PARIS_II_merge_5	paris_ii_merge	D103_01641	1	Paris_II_merge__AAA_21_DUF4435	D103	paris
D104_padloc_1	pd-t4-6	D104_01554	1	PD-T4-6_WP_153359500.1	D104	other
D104_padloc_10	pdc-s47	D104_01284	1	PDC-S47_WP_148603747.1	D104	pdc
D104_padloc_2	pdc-s04	D104_00138	1	PDC-S04_WP_201691753.1	D104	pdc
D104_padloc_3	rm_type_i	D104_00136,D104_00139,D104_00140	3	MTase_I_00005,Specificity_I_00073,REase_I_00009	D104	rm
D104_padloc_4	cas_type_ii-a	D104_00538,D104_00539,D104_00540,D104_00541	4	Csn2_WP_159082072.1,Cas2_II_WP_167337171.1,Cas1_II_WP_078484493.1,cas9_maka_4_II	D104	crispr_cas
D104_padloc_5	pdc-m22	D104_00810,D104_00811	2	PDC-M22B_WP_111919284.1,PDC-M22A_WP_228475268.1	D104	pdc
D104_padloc_6	drt_class_ii	D104_01041	1	Drt2_00001	D104	drt
D104_padloc_7	pdc-s05	D104_01044	1	PDC-S05_WP_181573034.1	D104	pdc
D104_padloc_8	rm_type_i	D104_01040,D104_01043,D104_01045	3	REase_I_00009,Specificity_I_00093,MTase_I_00005	D104	rm
D104_padloc_9	abid	D104_01278	1	AbiD	D104	abi
D105n_padloc_1	pdc-s04	D105n_01038	1	PDC-S04_WP_201691753.1	D105	pdc
D105n_padloc_10	pdc-s04	D105n_00777	1	PDC-S04_WP_169250289.1	D105	pdc
D105n_padloc_11	pdc-s18	D105n_00775	1	PDC-S18_WP_216520868.1	D105	pdc
D105n_padloc_2	rm_type_i	D105n_01036,D105n_01037,D105n_01040	3	REase_I_00009,Specificity_I_00027,MTase_I_00005	D105	rm
D105n_padloc_3	rm_type_iii	D105n_01440,D105n_01441	2	MTase_III_00003,REase_III_00001	D105	rm
D105n_padloc_4	rm_type_iig	D105n_01561	1	REase_MTase_IIG_00017	D105	rm
D105n_padloc_5	abid	D105n_00209	1	AbiD	D105	abi
D105n_padloc_6	rm_type_i	D105n_00295,D105n_00296,D105n_00297	3	REase_I_00001,MTase_I_00016,Specificity_I_00017	D105	rm
D105n_padloc_7	uzume	D105n_01926	1	Uzume__UzuA	D105	uzume
D105n_padloc_8	rm_type_ii	D105n_00398,D105n_00399	2	REase_II_00155,MTase_II_00115	D105	rm
D105n_padloc_9	abie	D105n_02063,D105n_02064	2	AbiEi_WP_069019759.1,AbiEii_WP_084590683.1	D105	abi
D106_padloc_1	pdc-s05	D106_01284	1	PDC-S05_WP_205747975.1	D106	pdc
D106_padloc_10	pdc-s16	D106_02268	1	PDC-S16_WP_008858743.1	D106	pdc
D106_padloc_11	pdc-s58	D106_02301	1	PDC-S58_WP_167736665.1	D106	pdc
D106_padloc_12	pd-t4-6	D106_00693	1	PD-T4-6_WP_153359500.1	D106	other
D106_padloc_13	rm_type_iii	D106_00873,D106_00875	2	REase_III_00001,MTase_III_00003	D106	rm
D106_padloc_2	dms_other	D106_01475,D106_01476	2	MTase_II_00020,mads_3	D106	dms
D106_padloc_3	pdc-s05	D106_00076	1	PDC-S05_WP_181573034.1	D106	pdc
D106_padloc_4	rm_type_i	D106_00075,D106_00077,D106_00078,D106_00081	4	MTase_I_00005,Specificity_I_00093,Specificity_I_00060,REase_I_00009	D106	rm
D106_padloc_5	dms_other	D106_00237,D106_00238	2	MTase_II_00125,REase_III_00005	D106	dms
D106_padloc_6	rm_type_ii	D106_00192,D106_00193	2	REase_II_00020,MTase_II_00083	D106	rm
D106_CBASS_I_5	cbass_i	D106_00239,D106_00240	2	CBASS__2TM_Gros,CBASS__A_Cyclase_AGS_C	D106	cbass
D106_Abi2_1	abi2	D106_00381	1	Abi2__Abi_2	D106	abi
D106_padloc_9	gabija	D106_02236,D106_02237	2	GajA_00021,GajB_00020	D106	gabija
D107_padloc_1	pdc-s30	D107_01334	1	PDC-S30_WP_227961428.1	D107	pdc
D107_padloc_2	pd-t4-6	D107_01415	1	PD-T4-6_WP_153359500.1	D107	other
D107_padloc_3	pdc-m46	D107_01714,D107_01715	2	PDC-M46A_WP_106012724.1,PDC-M46B_WP_216222026.1	D107	pdc
D107_padloc_4	rm_type_ii	D107_01718,D107_01719	2	MTase_II_00115,REase_II_00155	D107	rm
D107_RloC_2	rloc	D107_01810	1	RloC__RloC	D107	rloc
D107_padloc_6	abie	D107_00217,D107_00218	2	AbiEi_WP_047105540.1,AbiEii_WP_110023304.1	D107	abi
D107_padloc_7	pdc-s47	D107_00821	1	PDC-S47_WP_148603747.1	D107	pdc
D107_Septu_4	septu	D107_00943,D107_00944	2	Septu__PtuA,Septu__PtuB_2	D107	septu
D107_padloc_9	pdc-s73	D107_01104	1	PDC-S73_WP_007181323.1	D107	pdc
D107_Stk2_3	stk2	D107_00184	1	Stk2__Stk2	D107	stk2
D107_PARIS_II_merge_5	paris_ii_merge	D107_01637	1	Paris_II_merge__AAA_21_DUF4435	D107	paris
D108_padloc_1	pdc-s30	D108_01399	1	PDC-S30_WP_227961428.1	D108	pdc
D108_padloc_2	pd-t4-6	D108_01423	1	PD-T4-6_WP_153359500.1	D108	other
D108_padloc_3	pdc-m46	D108_01781,D108_01782	2	PDC-M46A_WP_106012724.1,PDC-M46B_WP_216222026.1	D108	pdc
D108_padloc_4	rm_type_ii	D108_01785,D108_01786	2	MTase_II_00115,REase_II_00155	D108	rm
D108_RloC_2	rloc	D108_01888	1	RloC__RloC	D108	rloc
D108_padloc_6	abie	D108_00118,D108_00119	2	AbiEii_WP_110023304.1,AbiEi_WP_047105540.1	D108	abi
D108_padloc_7	pdc-s47	D108_00869	1	PDC-S47_WP_148603747.1	D108	pdc
D108_Septu_4	septu	D108_01003,D108_01004	2	Septu__PtuA,Septu__PtuB_2	D108	septu
D108_padloc_9	pdc-s73	D108_01168	1	PDC-S73_WP_007181323.1	D108	pdc
D108_Stk2_3	stk2	D108_00152	1	Stk2__Stk2	D108	stk2
D108_PARIS_II_merge_5	paris_ii_merge	D108_01759	1	Paris_II_merge__AAA_21_DUF4435	D108	paris
D109_padloc_1	pd-t4-6	D109_01499	1	PD-T4-6_WP_153359500.1	D109	other
D109_padloc_10	pdc-s04	D109_00875	1	PDC-S04_WP_163235784.1	D109	pdc
D109_padloc_11	pdc-s56	D109_01067	1	PDC-S56_WP_083267635.1	D109	pdc
D109_padloc_12	shedu	D109_01068	1	SduA_00013	D109	shedu
D109_padloc_13	dms_other	D109_01134,D109_01135,D109_01136	2	MTase_I_00016,Specificity_I_00017	D109	dms
D109_padloc_14	rm_type_iii	D109_01124,D109_01125	2	MTase_III_00003,REase_III_00001	D109	rm
D109_padloc_2	pdc-s04	D109_01874	1	PDC-S04_WP_169250289.1	D109	pdc
D109_padloc_3	rosmerta	D109_01870,D109_01871	2	RosmerTA__RmrA_2603008502,RosmerTA__RmrT_2603008502	D109	rosmerta
D109_padloc_4	hachiman_type_i	D109_00033,D109_00034	2	HamB1_00007,HamA1_00022	D109	hachiman
D109_padloc_5	pdc-s30	D109_00336	1	PDC-S30_WP_227961428.1	D109	pdc
D109_padloc_6	rm_type_i	D109_00384,D109_00386	2	MTase_I_00005,REase_I_00009	D109	rm
D109_Abi2_1	abi2	D109_00461	1	Abi2__Abi_2	D109	abi
D109_padloc_8	abie	D109_00458,D109_00459	2	AbiEi_WP_047105540.1,AbiEii_WP_110023304.1	D109	abi
D109_padloc_9	abid	D109_00976	1	AbiD	D109	abi
D11_padloc_1	pd-t4-6	D11_00861	1	PD-T4-6_WP_153359500.1	D11	other
D11_padloc_10	pdc-s07	D11_01562	1	PDC-S07_WP_110056698.1	D11	pdc
D11_padloc_11	rm_type_iv	D11_01561	1	mREase_IV_00004	D11	rm
D11_padloc_12	pdc-s04	D11_01902	1	PDC-S04_WP_201691753.1	D11	pdc
D11_padloc_13	rm_type_i	D11_01900,D11_01901,D11_01904	3	REase_I_00009,Specificity_I_00036,MTase_I_00005	D11	rm
D11_padloc_14	rosmerta	D11_02020,D11_02021	2	RosmerTA__RmrT_2600853143,RosmerTA__RmrA_2600853143	D11	rosmerta
D11_padloc_15	cas_type_ii-a	D11_00566,D11_00567,D11_00568,D11_00569	4	Csn2_WP_024413352.1,Cas2_II_WP_167337171.1,Cas1_II_WP_078484493.1,cd09643	D11	crispr_cas
D11_padloc_2	pdc-s22	D11_01063	1	PDC-S22_WP_003530377.1	D11	pdc
D11_padloc_3	abie	D11_00044,D11_00045	2	AbiEii_WP_110023304.1,AbiEi_ABP92137.1	D11	abi
D11_padloc_4	pdc-s50	D11_00068	1	PDC-S50_WP_014253608.1	D11	pdc
D11_padloc_5	gabija	D11_00066,D11_00067	2	GajA_00001,GajB_00001	D11	gabija
D11_padloc_6	pdc-s04	D11_01139	1	PDC-S04_WP_163235784.1	D11	pdc
D11_padloc_7	pdc-s11	D11_01271	1	PDC-S11_WP_167956302.1	D11	pdc
D11_padloc_8	rm_type_ii	D11_01263,D11_01264,D11_01265,D11_01266	4	MTase_II_00080,MTase_II_00157,REase_II_00150,REase_II_00171	D11	rm
D11_padloc_9	aditi	D11_01286,D11_01287	2	Aditi__DitA,Aditi__DitB	D11	aditi
D110_padloc_1	rm_type_i	D110_01305,D110_01306,D110_01307	3	REase_I_00001,MTase_I_00016,Specificity_I_00017	D110	rm
D110_padloc_10	pdc-s04	D110_00322	1	PDC-S04_WP_163235784.1	D110	pdc
D110_padloc_11	pdc-s02	D110_02035	1	PDC-S02_WP_080642564.1	D110	pdc
D110_padloc_12	abie	D110_02174,D110_02175	2	AbiEi_WP_047105540.1,AbiEii_WP_110023304.1	D110	abi
D110_CBASS_II_8	cbass_ii	D110_02222,D110_02223,D110_02224,D110_02225	4	CBASS__AG_E1_ThiF,CBASS__Cyclase_II,CBASS__Effector_2TM_SUa-2TM,CBASS__Jab	D110	cbass
D110_padloc_14	pdc-s30	D110_00663	1	PDC-S30_WP_227961428.1	D110	pdc
D110_padloc_15	rm_type_i	D110_00726,D110_00728	2	MTase_I_00005,REase_I_00009	D110	rm
D110_padloc_2	rm_type_iii	D110_01294,D110_01295	2	MTase_III_00003,REase_III_00001	D110	rm
D110_padloc_3	sofic	D110_01327	1	SoFic__SoFic	D110	sofic
D110_padloc_4	hachiman_type_i	D110_01471,D110_01472	2	HamB1_00007,HamA1_00022	D110	hachiman
D110_padloc_5	pd-t4-6	D110_01767	1	PD-T4-6_WP_153359500.1	D110	other
D110_padloc_6	abid	D110_01798	1	AbiD	D110	abi
D110_padloc_7	pdc-s50	D110_01835	1	PDC-S50_WP_014253608.1	D110	pdc
D110_padloc_8	gabija	D110_01836,D110_01837	2	GajB_00001,GajA_00001	D110	gabija
D110_padloc_9	pdc-m46	D110_01916,D110_01917	2	PDC-M46A_WP_106012724.1,PDC-M46B_WP_216222026.1	D110	pdc
D110_RM_Type_IV_12	rm_type_iv	D110_00181	1	RM_Type_IV__Type_IV_REases	D110	rm
D110_PARIS_II_merge_4	paris_ii_merge	D110_01308	1	Paris_II_merge__AAA_21_DUF4435	D110	paris
D111_padloc_1	pdc-s11	D111_00699	1	PDC-S11_WP_167956302.1	D111	pdc
D111_padloc_10	pd-t4-6	D111_00373	1	PD-T4-6_WP_153359500.1	D111	other
D111_padloc_11	pdc-s04	D111_00413	1	PDC-S04_WP_201691753.1	D111	pdc
D111_padloc_12	rm_type_i	D111_00411,D111_00412,D111_00415	3	REase_I_00009,Specificity_I_00027,MTase_I_00005	D111	rm
D111_padloc_13	rosmerta	D111_02017,D111_02018	2	RosmerTA__RmrT_2600853143,RosmerTA__RmrA_2600853143	D111	rosmerta
D111_padloc_2	rm_type_ii	D111_00691,D111_00692,D111_00693,D111_00694	4	MTase_II_00080,MTase_II_00157,REase_II_00150,REase_II_00171	D111	rm
D111_padloc_3	pdc-s04	D111_00718	1	PDC-S04_WP_163235784.1	D111	pdc
D111_padloc_4	aditi	D111_00957,D111_00958	2	Aditi__DitA,Aditi__DitB	D111	aditi
D111_padloc_5	pdc-s22	D111_00127	1	PDC-S22_WP_003530377.1	D111	pdc
D111_padloc_6	abie	D111_01256,D111_01257	2	AbiEii_WP_110023304.1,AbiEi_WP_047105540.1	D111	abi
D111_padloc_7	pdc-s07	D111_01413	1	PDC-S07_WP_110056698.1	D111	pdc
D111_padloc_8	rm_type_iv	D111_01412	1	mREase_IV_00004	D111	rm
D111_padloc_9	cas_type_ii-a	D111_01504,D111_01505,D111_01506,D111_01507	4	cd09643,Cas1_II_WP_078484493.1,Cas2_II_WP_167337171.1,Csn2_WP_024413352.1	D111	crispr_cas
D112_padloc_1	pd-t4-6	D112_01388	1	PD-T4-6_WP_153359500.1	D112	other
D112_padloc_10	aditi	D112_00623,D112_00624	2	Aditi__DitA,Aditi__DitB	D112	aditi
D112_padloc_11	rosmerta	D112_00620,D112_00621	2	RosmerTA__RmrT_2600853143,RosmerTA__RmrA_2600853143	D112	rosmerta
D112_Abi2_1	abi2	D112_00723	1	Abi2__Abi_2	D112	abi
D112_padloc_13	abie	D112_00725,D112_00726	2	AbiEii_WP_110023304.1,AbiEi_WP_047105540.1	D112	abi
D112_Rst_HelicaseDUF2290_3	rst_helicaseduf2290	D112_00777,D112_00778	2	Rst_HelicaseDUF2290__DUF2290_Pers,Rst_HelicaseDUF2290__Helicase	D112	rst_helicase
D112_padloc_15	pdc-s07	D112_01111	1	PDC-S07_WP_110056698.1	D112	pdc
D112_padloc_16	rm_type_iv	D112_01110	1	mREase_IV_00004	D112	rm
D112_padloc_2	pdc-s11	D112_01520	1	PDC-S11_WP_167956302.1	D112	pdc
D112_padloc_3	rm_type_ii	D112_01524,D112_01525,D112_01526,D112_01527	4	REase_II_00171,REase_II_00150,MTase_II_00157,MTase_II_00080	D112	rm
D112_padloc_4	pdc-s04	D112_01764	1	PDC-S04_WP_163235784.1	D112	pdc
D112_padloc_5	pdc-s22	D112_00031	1	PDC-S22_WP_003530377.1	D112	pdc
D112_padloc_6	cas_type_i-c	D112_00208,D112_00209,D112_00210,D112_00211,D112_00212,D112_00213,D112_00214	7	Cas2c_WP_035173219.1,cas1_DVULG,Cas4c_WP_149685095.1,cd09689,cas_Csd1,cas_Cas5d,Cas3c_WP_004513240.1	D112	crispr_cas
D112_padloc_7	pdc-s04	D112_00396	1	PDC-S04_WP_201691753.1	D112	pdc
D112_padloc_8	pdc-s30	D112_00438	1	PDC-S30_WP_227961428.1	D112	pdc
D112_padloc_9	rm_type_i	D112_00394,D112_00395,D112_00398	3	REase_I_00009,Specificity_I_00073,MTase_I_00005	D112	rm
D12_padloc_1	pd-t4-6	D12_01344	1	PD-T4-6_WP_153359500.1	D12	other
D12_padloc_2	pdc-m46	D12_01635,D12_01636	2	PDC-M46A_WP_106012724.1,PDC-M46B_WP_216222026.1	D12	pdc
D12_padloc_3	rm_type_ii	D12_01639,D12_01640	2	MTase_II_00115,REase_II_00155	D12	rm
D12_RloC_2	rloc	D12_01860	1	RloC__RloC	D12	rloc
D12_padloc_5	abie	D12_00076,D12_00077	2	AbiEii_WP_110023304.1,AbiEi_WP_047105540.1	D12	abi
D12_padloc_6	pdc-s47	D12_00906	1	PDC-S47_WP_148603747.1	D12	pdc
D12_Septu_4	septu	D12_01027,D12_01028	2	Septu__PtuA,Septu__PtuB_2	D12	septu
D12_padloc_8	pdc-s73	D12_01097	1	PDC-S73_WP_007181323.1	D12	pdc
D12_padloc_9	pdc-s30	D12_01186	1	PDC-S30_WP_227961428.1	D12	pdc
D12_Stk2_3	stk2	D12_00108	1	Stk2__Stk2	D12	stk2
D12_PARIS_II_merge_5	paris_ii_merge	D12_01613	1	Paris_II_merge__AAA_21_DUF4435	D12	paris
D13_padloc_1	rm_type_i	D13_00954,D13_00957,D13_00958,D13_00959	4	Specificity_I_00025,MTase_I_00004,REase_I_00010	D13	rm
D13_padloc_10	pdc-s73	D13_00459	1	PDC-S73_WP_007181323.1	D13	pdc
D13_padloc_11	pd-t4-6	D13_00560	1	PD-T4-6_WP_153359500.1	D13	other
D13_padloc_12	abie	D13_02144,D13_02145	2	AbiEii_WP_110023304.1,AbiEi_WP_047105540.1	D13	abi
D13_padloc_13	pdc-s30	D13_00821	1	PDC-S30_WP_227961428.1	D13	pdc
D13_padloc_2	rm_type_i	D13_01116,D13_01117,D13_01118	3	MTase_I_00005,Specificity_I_00027,REase_I_00009	D13	rm
D13_PD-T7-2_3	pd-t7-2	D13_01214,D13_01215	2	PD-T7-2__PD-T7-2_A,PD-T7-2__PD-T7-2_B	D13	other
D13_padloc_4	dms_other	D13_01245,D13_01246	2	MTase_II_00058,PD-Lambda-5_B_WP_110365848.1	D13	dms
D13_padloc_5	drt_other	D13_01516,D13_01517	2	retron_type_VI_hth_cluster2_1,retron_type_I_B1_atpase_toprim_cluster22_2	D13	drt
D13_padloc_7	septu_type_i	D13_01567,D13_01568	2	PtuB1_00034,PtuA1_00018	D13	septu
D13_padloc_8	rm_type_ii	D13_01821,D13_01822	2	MTase_II_00058,REase_II_00134	D13	rm
D13_padloc_9	rm_type_ii	D13_02011,D13_02012,D13_02013	3	REase_II_00036,MTase_II_00080,MTase_II_00157	D13	rm
D14_padloc_1	rm_type_i	D14_01475,D14_01476,D14_01477,D14_01478	4	REase_I_00010,MTase_I_00004,Specificity_I_00025	D14	rm
D14_Abi2_1	abi2	D14_01371	1	Abi2__Abi_2	D14	abi
D14_padloc_11	abie	D14_01373,D14_01374	2	AbiEii_WP_110023304.1,AbiEi_WP_047105540.1	D14	abi
D14_padloc_2	rm_type_iii	D14_01957,D14_01958	2	MTase_III_00003,REase_III_00001	D14	rm
D14_padloc_3	dms_other	D14_00559,D14_00560,D14_00561,D14_00562	2	Specificity_I_00017,MTase_I_00003	D14	dms
D14_padloc_4	pdc-m22	D14_00397,D14_00398	2	PDC-M22B_WP_111919284.1,PDC-M22A_WP_228475268.1	D14	pdc
D14_padloc_5	pdc-s30	D14_00869	1	PDC-S30_WP_227961428.1	D14	pdc
D14_padloc_6	rm_type_i	D14_00826,D14_00827,D14_00828	3	REase_I_00009,Specificity_I_00013,MTase_I_00005	D14	rm
D14_padloc_7	rosmerta	D14_01141,D14_01142	2	RosmerTA__RmrA_2603008502,RosmerTA__RmrT_2603008502	D14	rosmerta
D14_padloc_8	pd-t4-6	D14_01331	1	PD-T4-6_WP_153359500.1	D14	other
D14_padloc_9	tmn	D14_01290	1	Tmn_00001	D14	tmn
D15_padloc_1	pd-t4-6	D15_01351	1	PD-T4-6_WP_153359500.1	D15	other
D15_padloc_2	pdc-m46	D15_01581,D15_01582	2	PDC-M46A_WP_106012724.1,PDC-M46B_WP_216222026.1	D15	pdc
D15_padloc_3	rm_type_ii	D15_01585,D15_01586	2	MTase_II_00115,REase_II_00155	D15	rm
D15_padloc_4	abie	D15_00055,D15_00056	2	AbiEii_WP_110023304.1,AbiEi_WP_047105540.1	D15	abi
D15_RloC_2	rloc	D15_01848	1	RloC__RloC	D15	rloc
D15_padloc_6	pdc-s47	D15_00730	1	PDC-S47_WP_148603747.1	D15	pdc
D15_Septu_4	septu	D15_00868,D15_00869	2	Septu__PtuA,Septu__PtuB_2	D15	septu
D15_padloc_8	pdc-s73	D15_01044	1	PDC-S73_WP_007181323.1	D15	pdc
D15_padloc_9	pdc-s30	D15_01198	1	PDC-S30_WP_227961428.1	D15	pdc
D15_Stk2_3	stk2	D15_00087	1	Stk2__Stk2	D15	stk2
D15_PARIS_II_merge_5	paris_ii_merge	D15_01559	1	Paris_II_merge__AAA_21_DUF4435	D15	paris
D16_padloc_1	dms_other	D16_00008,D16_00009,D16_00010,D16_00011	2	MTase_I_00003,Specificity_I_00017	D16	dms
D16_padloc_2	sofic	D16_00040	1	SoFic__SoFic	D16	sofic
D16_padloc_3	rm_type_iii	D16_01939,D16_01940	2	REase_III_00001,MTase_III_00003	D16	rm
D16_padloc_4	pdc-s30	D16_00842	1	PDC-S30_WP_227961428.1	D16	pdc
D16_padloc_5	rm_type_i	D16_00799,D16_00800,D16_00801	3	REase_I_00009,Specificity_I_00013,MTase_I_00005	D16	rm
D16_padloc_6	rosmerta	D16_01112,D16_01113	2	RosmerTA__RmrA_2603008502,RosmerTA__RmrT_2603008502	D16	rosmerta
D16_padloc_7	pd-t4-6	D16_01236	1	PD-T4-6_WP_153359500.1	D16	other
D16_padloc_8	tmn	D16_01277	1	Tmn_00001	D16	tmn
D16_padloc_9	rm_type_i	D16_01359,D16_01360,D16_01361,D16_01362	4	REase_I_00010,MTase_I_00004,Specificity_I_00025	D16	rm
D17_padloc_1	rm_type_i	D17_01415,D17_01416,D17_01417,D17_01418	4	REase_I_00010,MTase_I_00004,Specificity_I_00025	D17	rm
D17_padloc_10	tmn	D17_01333	1	Tmn_00001	D17	tmn
D17_padloc_2	rm_type_iii	D17_01992,D17_01993	2	REase_III_00001,MTase_III_00003	D17	rm
D17_padloc_3	dms_other	D17_00284,D17_00285,D17_00286,D17_00287	2	MTase_I_00003,Specificity_I_00017	D17	dms
D17_padloc_4	pdc-m22	D17_00450,D17_00451	2	PDC-M22A_WP_228475268.1,PDC-M22B_WP_111919284.1	D17	pdc
D17_padloc_5	pdc-s30	D17_00613	1	PDC-S30_WP_227961428.1	D17	pdc
D17_padloc_6	rm_type_i	D17_00570,D17_00571,D17_00572	3	REase_I_00009,Specificity_I_00013,MTase_I_00005	D17	rm
D17_padloc_7	abie	D17_01020,D17_01021	2	AbiEi_WP_047105540.1,AbiEii_WP_110023304.1	D17	abi
D17_padloc_8	rosmerta	D17_01164,D17_01165	2	RosmerTA__RmrA_2603008502,RosmerTA__RmrT_2603008502	D17	rosmerta
D17_padloc_9	pd-t4-6	D17_01292	1	PD-T4-6_WP_153359500.1	D17	other
D18_padloc_1	pd-t4-6	D18_01404	1	PD-T4-6_WP_153359500.1	D18	other
D18_padloc_2	pdc-m46	D18_01634,D18_01635	2	PDC-M46A_WP_106012724.1,PDC-M46B_WP_216222026.1	D18	pdc
D18_padloc_3	rm_type_ii	D18_01638,D18_01639	2	MTase_II_00115,REase_II_00155	D18	rm
D18_RloC_2	rloc	D18_01822	1	RloC__RloC	D18	rloc
D18_padloc_5	abie	D18_00043,D18_00044	2	AbiEii_WP_110023304.1,AbiEi_WP_047105540.1	D18	abi
D18_padloc_6	pdc-s47	D18_00884	1	PDC-S47_WP_148603747.1	D18	pdc
D18_Septu_3	septu	D18_01019,D18_01020	2	Septu__PtuA,Septu__PtuB_2	D18	septu
D18_padloc_8	pdc-s73	D18_01167	1	PDC-S73_WP_007181323.1	D18	pdc
D18_padloc_9	pdc-s30	D18_01323	1	PDC-S30_WP_227961428.1	D18	pdc
D18_PARIS_II_merge_4	paris_ii_merge	D18_01558	1	Paris_II_merge__AAA_21_DUF4435	D18	paris
D19_padloc_1	rm_type_i	D19_01536,D19_01537,D19_01538,D19_01539	4	Specificity_I_00025,MTase_I_00004,REase_I_00010	D19	rm
D19_Abi2_1	abi2	D19_01388	1	Abi2__Abi_2	D19	abi
D19_padloc_11	abie	D19_01385,D19_01386	2	AbiEi_WP_047105540.1,AbiEii_WP_110023304.1	D19	abi
D19_padloc_2	rm_type_iii	D19_01972,D19_01973	2	MTase_III_00003,REase_III_00001	D19	rm
D19_padloc_3	dms_other	D19_00284,D19_00285,D19_00286,D19_00287	2	MTase_I_00003,Specificity_I_00017	D19	dms
D19_padloc_4	pdc-m22	D19_00448,D19_00449	2	PDC-M22A_WP_228475268.1,PDC-M22B_WP_111919284.1	D19	pdc
D19_padloc_5	pdc-s30	D19_00861	1	PDC-S30_WP_227961428.1	D19	pdc
D19_padloc_6	rm_type_i	D19_00818,D19_00819,D19_00820	3	REase_I_00009,Specificity_I_00013,MTase_I_00005	D19	rm
D19_padloc_7	rosmerta	D19_01132,D19_01133	2	RosmerTA__RmrA_2603008502,RosmerTA__RmrT_2603008502	D19	rosmerta
D19_padloc_8	pd-t4-6	D19_01260	1	PD-T4-6_WP_153359500.1	D19	other
D19_padloc_9	tmn	D19_01301	1	Tmn_00001	D19	tmn
D2_padloc_1	pdc-s04	D2_00687	1	PDC-S04_WP_201691753.1	D2	pdc
D2_CBASS_II_7	cbass_ii	D2_01388,D2_01389,D2_01390,D2_01391,D2_01392	5	CBASS__AG_E1_ThiF,CBASS__AG_E2_Prok-E2_B,CBASS__Cyclase_II,CBASS__Effector_2TM_SUa-2TM,CBASS__Jab	D2	cbass
D2_padloc_11	rm_type_i	D2_01614,D2_01617,D2_01618,D2_01619	4	Specificity_I_00025,MTase_I_00004,REase_I_00010	D2	rm
D2_padloc_12	pdc-s07	D2_01665	1	PDC-S07_WP_110056698.1	D2	pdc
D2_padloc_13	rm_type_iv	D2_01664	1	mREase_IV_00004	D2	rm
D2_padloc_14	abie	D2_01810,D2_01811	2	AbiEi_WP_047105540.1,AbiEii_WP_110023304.1	D2	abi
D2_padloc_15	cas_type_ii-a	D2_00457,D2_00458,D2_00459,D2_00460	4	cd09643,Cas1_II_WP_078484493.1,Cas2_II_WP_167337171.1,Csn2_WP_024413352.1	D2	crispr_cas
D2_padloc_16	rosmerta	D2_02120,D2_02121	2	RosmerTA__RmrT_2600853143,RosmerTA__RmrA_2600853143	D2	rosmerta
D2_padloc_2	rm_type_i	D2_00685,D2_00686,D2_00689	3	REase_I_00009,Specificity_I_00036,MTase_I_00005	D2	rm
D2_padloc_3	pd-t4-6	D2_00779	1	PD-T4-6_WP_153359500.1	D2	other
D2_padloc_4	pdc-s22	D2_00871	1	PDC-S22_WP_003530377.1	D2	pdc
D2_padloc_5	pdc-s11	D2_00996	1	PDC-S11_WP_167956302.1	D2	pdc
D2_padloc_6	rm_type_ii	D2_01001,D2_01002,D2_01003,D2_01004	4	REase_II_00171,REase_II_00150,MTase_II_00157,MTase_II_00080	D2	rm
D2_padloc_7	pdc-s13	D2_00067	1	PDC-S13_WP_186842295.1	D2	pdc
D2_padloc_8	pdc-s04	D2_01058	1	PDC-S04_WP_163235784.1	D2	pdc
D2_padloc_9	aditi	D2_01133,D2_01134	2	Aditi__DitA,Aditi__DitB	D2	aditi
D20_padloc_1	abid	D20_00666	1	AbiD	D20	abi
D20_padloc_10	aditi	D20_01344,D20_01345	2	Aditi__DitB,Aditi__DitA	D20	aditi
D20_padloc_11	pdc-s07	D20_01723	1	PDC-S07_WP_110056698.1	D20	pdc
D20_padloc_12	rm_type_iv	D20_01724	1	mREase_IV_00004	D20	rm
D20_padloc_13	pdc-s22	D20_01999	1	PDC-S22_WP_003530377.1	D20	pdc
D20_padloc_14	rosmerta	D20_02118,D20_02119	2	RosmerTA__RmrA_2600853143,RosmerTA__RmrT_2600853143	D20	rosmerta
D20_padloc_15	cas_type_ii-a	D20_00552,D20_00553,D20_00554,D20_00555,D20_00556	5	cas_Csn1,cd09643,Cas1_II_WP_078484493.1,Cas2_II_WP_167337171.1,Csn2_WP_024413352.1	D20	crispr_cas
D20_padloc_2	pdc-s04	D20_00847	1	PDC-S04_WP_201691753.1	D20	pdc
D20_padloc_3	rm_type_i	D20_00845,D20_00846,D20_00849	3	REase_I_00009,Specificity_I_00027,MTase_I_00005	D20	rm
D20_padloc_4	dms_other	D20_00987,D20_00990,D20_00991,D20_00996	3	capH,MTase_I_00002,Specificity_I_00017	D20	dms
D20_padloc_5	pd-t4-6	D20_01054	1	PD-T4-6_WP_153359500.1	D20	other
D20_padloc_6	abie	D20_01076,D20_01077	2	AbiEi_WP_047105540.1,AbiEii_WP_110023304.1	D20	abi
D20_padloc_7	pdc-s11	D20_01171	1	PDC-S11_WP_167956302.1	D20	pdc
D20_padloc_8	rm_type_ii	D20_01175,D20_01176,D20_01177,D20_01178	4	REase_II_00171,REase_II_00150,MTase_II_00157,MTase_II_00080	D20	rm
D20_padloc_9	pdc-s04	D20_01213	1	PDC-S04_WP_163235784.1	D20	pdc
D20_RM_Type_IV_9	rm_type_iv	D20_00997	1	RM_Type_IV__Type_IV_REases	D20	rm
D21_padloc_1	abid	D21_00666	1	AbiD	D21	abi
D21_padloc_10	aditi	D21_01323,D21_01324	2	Aditi__DitA,Aditi__DitB	D21	aditi
D21_padloc_11	pdc-s07	D21_01724	1	PDC-S07_WP_110056698.1	D21	pdc
D21_padloc_12	rm_type_iv	D21_01725	1	mREase_IV_00004	D21	rm
D21_padloc_13	pdc-s22	D21_02000	1	PDC-S22_WP_003530377.1	D21	pdc
D21_padloc_14	rosmerta	D21_02126,D21_02127	2	RosmerTA__RmrT_2600853143,RosmerTA__RmrA_2600853143	D21	rosmerta
D21_padloc_15	cas_type_ii-a	D21_00501,D21_00502,D21_00503,D21_00504,D21_00505	5	Csn2_WP_024413352.1,Cas2_II_WP_167337171.1,Cas1_II_WP_078484493.1,cd09643,cas_Csn1	D21	crispr_cas
D21_padloc_2	pdc-s04	D21_00885	1	PDC-S04_WP_201691753.1	D21	pdc
D21_padloc_3	rm_type_i	D21_00883,D21_00886,D21_00887	3	MTase_I_00005,Specificity_I_00027,REase_I_00009	D21	rm
D21_padloc_4	dms_other	D21_00998,D21_01003,D21_01004,D21_01007	3	Specificity_I_00017,MTase_I_00002,capH	D21	dms
D21_padloc_5	pd-t4-6	D21_01020	1	PD-T4-6_WP_153359500.1	D21	other
D21_padloc_6	abie	D21_01077,D21_01078	2	AbiEi_WP_047105540.1,AbiEii_WP_110023304.1	D21	abi
D21_padloc_7	pdc-s11	D21_01222	1	PDC-S11_WP_167956302.1	D21	pdc
D21_padloc_8	rm_type_ii	D21_01226,D21_01227,D21_01228,D21_01229	4	REase_II_00171,REase_II_00150,MTase_II_00157,MTase_II_00080	D21	rm
D21_padloc_9	pdc-s04	D21_01285	1	PDC-S04_WP_163235784.1	D21	pdc
D21_RM_Type_IV_9	rm_type_iv	D21_00997	1	RM_Type_IV__Type_IV_REases	D21	rm
D22_padloc_1	pd-t4-6	D22_01629	1	PD-T4-6_WP_153359500.1	D22	other
D22_padloc_10	pdc-s05	D22_01244	1	PDC-S05_WP_205747975.1	D22	pdc
D22_padloc_2	pdc-s11	D22_01779	1	PDC-S11_WP_167956302.1	D22	pdc
D22_padloc_3	rm_type_i	D22_00415,D22_00416,D22_00417	3	REase_I_00001,MTase_I_00016,Specificity_I_00017	D22	rm
D22_padloc_4	rm_type_iig	D22_00400	1	REase_MTase_IIG_00003	D22	rm
D22_padloc_5	cas_type_ii-a	D22_00261,D22_00262,D22_00263,D22_00264	4	cas9_maka_4_II,Cas1_II_WP_078484493.1,Cas2_II_WP_167337171.1,Csn2_WP_159082072.1	D22	crispr_cas
D22_padloc_6	pdc-s04	D22_00926	1	PDC-S04_WP_201691753.1	D22	pdc
D22_padloc_7	rm_type_i	D22_00924,D22_00925,D22_00928	3	REase_I_00009,Specificity_I_00134,MTase_I_00005	D22	rm
D22_padloc_8	rm_type_iig	D22_00806	1	REase_MTase_IIG_00002	D22	rm
D22_CBASS_I_3	cbass_i	D22_00807,D22_00808	2	CBASS__Cyclase_II,CBASS__Effector_2TM_Sa_NUDIX	D22	cbass
D23_padloc_1	dms_other	D23_00008,D23_00009,D23_00010,D23_00011	2	MTase_I_00003,Specificity_I_00017	D23	dms
D23_padloc_10	rm_type_i	D23_01437,D23_01438,D23_01439,D23_01440	4	REase_I_00010,MTase_I_00004,Specificity_I_00025	D23	rm
D23_padloc_2	pdc-m22	D23_00164,D23_00165	2	PDC-M22A_WP_228475268.1,PDC-M22B_WP_111919284.1	D23	pdc
D23_padloc_3	sofic	D23_00040	1	SoFic__SoFic	D23	sofic
D23_padloc_4	rm_type_iii	D23_01956,D23_01957	2	REase_III_00001,MTase_III_00003	D23	rm
D23_padloc_5	pdc-s30	D23_00920	1	PDC-S30_WP_227961428.1	D23	pdc
D23_padloc_6	rm_type_i	D23_00961,D23_00962,D23_00963	3	MTase_I_00005,Specificity_I_00013,REase_I_00009	D23	rm
D23_padloc_7	rosmerta	D23_01187,D23_01188	2	RosmerTA__RmrA_2603008502,RosmerTA__RmrT_2603008502	D23	rosmerta
D23_padloc_8	pd-t4-6	D23_01377	1	PD-T4-6_WP_153359500.1	D23	other
D23_padloc_9	tmn	D23_01336	1	Tmn_00001	D23	tmn
D24_padloc_1	rm_type_i	D24_01476,D24_01477,D24_01478,D24_01479	4	REase_I_00010,MTase_I_00004,Specificity_I_00025	D24	rm
D24_padloc_10	pd-t4-6	D24_01352	1	PD-T4-6_WP_153359500.1	D24	other
D24_padloc_11	tmn	D24_01393	1	Tmn_00001	D24	tmn
D24_padloc_2	rm_type_iii	D24_01569,D24_01570	2	MTase_III_00003,REase_III_00001	D24	rm
D24_padloc_3	dms_other	D24_00561,D24_00562,D24_00563	2	Specificity_I_00017,MTase_I_00016	D24	dms
D24_padloc_4	pdc-m22	D24_00398,D24_00399	2	PDC-M22B_WP_111919284.1,PDC-M22A_WP_228475268.1	D24	pdc
D24_padloc_5	pdc-s30	D24_00866	1	PDC-S30_WP_227961428.1	D24	pdc
D24_padloc_6	rm_type_i	D24_00907,D24_00908,D24_00909	3	MTase_I_00005,Specificity_I_00013,REase_I_00009	D24	rm
D24_padloc_7	pdc-s50	D24_01133	1	PDC-S50_WP_014253608.1	D24	pdc
D24_padloc_8	gabija	D24_01131,D24_01132	2	GajA_00001,GajB_00001	D24	gabija
D24_padloc_9	rosmerta	D24_01187,D24_01188	2	RosmerTA__RmrT_2603008502,RosmerTA__RmrA_2603008502	D24	rosmerta
D25_padloc_1	pdc-s30	D25_01302	1	PDC-S30_WP_227961428.1	D25	pdc
D25_padloc_2	pd-t4-6	D25_01383	1	PD-T4-6_WP_153359500.1	D25	other
D25_padloc_3	pdc-m46	D25_01682,D25_01683	2	PDC-M46A_WP_106012724.1,PDC-M46B_WP_216222026.1	D25	pdc
D25_padloc_4	rm_type_ii	D25_01686,D25_01687	2	MTase_II_00115,REase_II_00155	D25	rm
D25_RloC_2	rloc	D25_01809	1	RloC__RloC	D25	rloc
D25_padloc_6	abie	D25_00054,D25_00055	2	AbiEii_WP_110023304.1,AbiEi_WP_047105540.1	D25	abi
D25_padloc_7	pdc-s47	D25_00683	1	PDC-S47_WP_148603747.1	D25	pdc
D25_Septu_4	septu	D25_00805,D25_00806	2	Septu__PtuA,Septu__PtuB_2	D25	septu
D25_padloc_9	pdc-s73	D25_01071	1	PDC-S73_WP_007181323.1	D25	pdc
D25_Stk2_3	stk2	D25_00088	1	Stk2__Stk2	D25	stk2
D25_PARIS_II_merge_5	paris_ii_merge	D25_01605	1	Paris_II_merge__AAA_21_DUF4435	D25	paris
D26_padloc_1	rosmerta	D26_01143,D26_01144	2	RosmerTA__RmrA_2600853143,RosmerTA__RmrT_2600853143	D26	rosmerta
D26_padloc_10	cas_type_ii-a	D26_00703,D26_00704,D26_00705,D26_00706	4	Csn2_WP_024413352.1,Cas2_II_WP_167337171.1,Cas1_II_WP_078484493.1,cd09643	D26	crispr_cas
D26_padloc_11	pdc-s04	D26_00781	1	PDC-S04_WP_163235784.1	D26	pdc
D26_padloc_12	pd-t4-6	D26_00986	1	PD-T4-6_WP_153359500.1	D26	other
D26_padloc_2	pdc-s11	D26_01221	1	PDC-S11_WP_167956302.1	D26	pdc
D26_padloc_3	rm_type_ii	D26_01214,D26_01215,D26_01216,D26_01217	4	MTase_II_00080,MTase_II_00157,REase_II_00150,REase_II_00171	D26	rm
D26_padloc_4	pdc-s07	D26_01412	1	PDC-S07_WP_110056698.1	D26	pdc
D26_padloc_5	rm_type_iv	D26_01413	1	mREase_IV_00004	D26	rm
D26_padloc_6	aditi	D26_01595,D26_01596	2	Aditi__DitB,Aditi__DitA	D26	aditi
D26_padloc_7	pdc-s22	D26_01973	1	PDC-S22_WP_003530377.1	D26	pdc
D26_padloc_8	pdc-s04	D26_00618	1	PDC-S04_WP_201691753.1	D26	pdc
D26_padloc_9	rm_type_i	D26_00616,D26_00617,D26_00619,D26_00620	4	REase_I_00009,Specificity_I_00073,MTase_I_00005	D26	rm
D27_padloc_1	pdc-s32	D27_00723	1	PDC-S32_WP_121975952.1	D27	pdc
D27_padloc_10	rm_type_i	D27_01642,D27_01644,D27_01646	3	MTase_I_00005,Specificity_I_00134,REase_I_00009	D27	rm
D27_padloc_11	abid	D27_01706	1	AbiD	D27	abi
D27_padloc_12	abie	D27_01718,D27_01719	2	AbiEi_WP_047105540.1,AbiEii_WP_110023304.1	D27	abi
D27_padloc_13	dms_other	D27_01732,D27_01733,D27_01734	2	MTase_I_00016,Specificity_I_00017	D27	dms
D27_padloc_14	pdc-s04	D27_00363	1	PDC-S04_WP_002996767.1	D27	pdc
D27_padloc_15	pdc-s04	D27_01910	1	PDC-S04_WP_163235784.1	D27	pdc
D27_padloc_16	pdc-s05	D27_02190	1	PDC-S05_WP_205747975.1	D27	pdc
D27_padloc_17	pdc-s14	D27_02228	1	PDC-S14_WP_068837883.1	D27	pdc
D27_padloc_2	rm_type_iig	D27_00722	1	REase_MTase_IIG_00003	D27	rm
D27_padloc_3	pdc-s04	D27_00998	1	PDC-S04_WP_201691753.1	D27	pdc
D27_padloc_4	rm_type_i	D27_00996,D27_00999,D27_01000	3	MTase_I_00005,Specificity_I_00036,REase_I_00009	D27	rm
D27_padloc_5	rm_type_ii	D27_00028,D27_00029,D27_00030	3	REase_II_00150,MTase_II_00157,MTase_II_00080	D27	rm
D27_padloc_6	rm_type_ii	D27_01208,D27_01209,D27_01210	2	MTase_II_00058,REase_II_00048	D27	rm
D27_padloc_7	sofic	D27_01249	1	SoFic__SoFic	D27	sofic
D27_padloc_8	abig	D27_01486,D27_01487	2	AbiGii,AbiGi	D27	abi
D27_padloc_9	pd-t4-6	D27_01534	1	PD-T4-6_WP_153359500.1	D27	other
D27_RM_Type_IIG_12	rm_type_iig	D27_01489	1	RM_Type_IIG__Type_IIG	D27	rm
D27_AbiH_4	abih	D27_01645	1	AbiH__AbiH	D27	abi
D28_padloc_1	hachiman_type_i	D28_01831,D28_01832	2	HamB1_00007,HamA1_00022	D28	hachiman
D28_padloc_10	sofic	D28_00528	1	SoFic__SoFic	D28	sofic
D28_padloc_11	dodola	D28_01438,D28_01439	2	Dodola__DolA,Dodola__DolB	D28	dodola
D28_padloc_12	viperin_solo	D28_01428	1	pVip-lone	D28	viperin_solo
D28_padloc_13	abid	D28_01553	1	AbiD	D28	abi
D28_padloc_14	pdc-s02	D28_01617	1	PDC-S02_WP_080642564.1	D28	pdc
D28_padloc_15	pd-t4-6	D28_01649	1	PD-T4-6_WP_153359500.1	D28	other
D28_CBASS_II_8	cbass_ii	D28_02009,D28_02010,D28_02011,D28_02012	4	CBASS__AG_E1_ThiF,CBASS__Cyclase_II,CBASS__Effector_2TM_SUa-2TM,CBASS__Jab	D28	cbass
D28_padloc_3	pdc-m46	D28_02043,D28_02044	2	PDC-M46A_WP_106012724.1,PDC-M46B_WP_216222026.1	D28	pdc
D28_padloc_4	abiq	D28_02193	1	AbiQ	D28	abi
D28_padloc_5	pdc-s30	D28_00109	1	PDC-S30_WP_227961428.1	D28	pdc
D28_padloc_6	rm_type_i	D28_00066,D28_00068	2	REase_I_00009,MTase_I_00005	D28	rm
D28_padloc_7	dms_other	D28_00548,D28_00549,D28_00550	2	Specificity_I_00017,MTase_I_00016	D28	dms
D28_padloc_8	pdc-s04	D28_00507	1	PDC-S04_WP_163235784.1	D28	pdc
D28_padloc_9	rm_type_iii	D28_00560,D28_00561	2	REase_III_00001,MTase_III_00003	D28	rm
D28_RM_Type_IV_12	rm_type_iv	D28_00366	1	RM_Type_IV__Type_IV_REases	D28	rm
D28_PARIS_II_merge_3	paris_ii_merge	D28_00547	1	Paris_II_merge__AAA_21_DUF4435	D28	paris
D29_padloc_1	pd-t4-6	D29_00598	1	PD-T4-6_WP_153359500.1	D29	other
D29_padloc_10	pdc-s07	D29_01612	1	PDC-S07_WP_110056698.1	D29	pdc
D29_padloc_11	rm_type_iv	D29_01611	1	mREase_IV_00004	D29	rm
D29_padloc_12	rm_type_i	D29_01673,D29_01676,D29_01677,D29_01678	4	Specificity_I_00025,MTase_I_00004,REase_I_00010	D29	rm
D29_padloc_13	aditi	D29_02149,D29_02150	2	Aditi__DitA,Aditi__DitB	D29	aditi
D29_padloc_14	rosmerta	D29_02153,D29_02154	2	RosmerTA__RmrT_2600853143,RosmerTA__RmrA_2600853143	D29	rosmerta
D29_padloc_15	pdc-s04	D29_00506	1	PDC-S04_WP_201691753.1	D29	pdc
D29_padloc_16	rm_type_i	D29_00504,D29_00505,D29_00508	3	REase_I_00009,Specificity_I_00027,MTase_I_00005	D29	rm
D29_padloc_2	pdc-s22	D29_00724	1	PDC-S22_WP_003530377.1	D29	pdc
D29_padloc_3	pdc-s11	D29_00811	1	PDC-S11_WP_167956302.1	D29	pdc
D29_padloc_4	rm_type_ii	D29_00816,D29_00817,D29_00818,D29_00819	4	REase_II_00171,REase_II_00150,MTase_II_00157,MTase_II_00080	D29	rm
D29_padloc_5	pdc-s04	D29_00897	1	PDC-S04_WP_163235784.1	D29	pdc
D29_padloc_6	cas_type_ii-a	D29_01031,D29_01032,D29_01033,D29_01034	4	Csn2_WP_024413352.1,Cas2_II_WP_167337171.1,Cas1_II_WP_078484493.1,cd09643	D29	crispr_cas
D29_CBASS_II_8	cbass_ii	D29_01218,D29_01219,D29_01220,D29_01221,D29_01222	5	CBASS__AG_E1_ThiF,CBASS__AG_E2_Prok-E2_B,CBASS__Cyclase_II,CBASS__Effector_2TM_SUa-2TM,CBASS__Jab	D29	cbass
D29_padloc_8	abiq	D29_01322	1	AbiQ	D29	abi
D29_padloc_9	abie	D29_01509,D29_01510	2	AbiEii_WP_110023304.1,AbiEi_WP_047105540.1	D29	abi
D3_padloc_1	rm_type_i	D3_01506,D3_01507,D3_01508,D3_01509	4	REase_I_00010,MTase_I_00004,Specificity_I_00025	D3	rm
D3_padloc_10	abie	D3_01425,D3_01426	2	AbiEi_WP_047105540.1,AbiEii_WP_110023304.1	D3	abi
D3_padloc_2	dms_other	D3_00316,D3_00317,D3_00318,D3_00319	2	Specificity_I_00017,MTase_I_00003	D3	dms
D3_padloc_3	rm_type_iii	D3_01990,D3_01991	2	MTase_III_00003,REase_III_00001	D3	rm
D3_padloc_4	pdc-s30	D3_00906	1	PDC-S30_WP_227961428.1	D3	pdc
D3_padloc_5	rm_type_i	D3_00947,D3_00948,D3_00949	3	MTase_I_00005,Specificity_I_00013,REase_I_00009	D3	rm
D3_padloc_6	rosmerta	D3_01136,D3_01137	2	RosmerTA__RmrT_2603008502,RosmerTA__RmrA_2603008502	D3	rosmerta
D3_padloc_7	pd-t4-6	D3_01363	1	PD-T4-6_WP_153359500.1	D3	other
D3_padloc_8	tmn	D3_01322	1	Tmn_00001	D3	tmn
D3_Abi2_1	abi2	D3_01428	1	Abi2__Abi_2	D3	abi
D30_padloc_1	pd-t4-6	D30_01697	1	PD-T4-6_WP_153359500.1	D30	other
D30_padloc_10	rm_type_iii	D30_00773,D30_00774	2	MTase_III_00003,REase_III_00001	D30	rm
D30_padloc_11	sofic	D30_00806	1	SoFic__SoFic	D30	sofic
D30_padloc_12	dodola	D30_01525,D30_01526	2	Dodola__DolB,Dodola__DolA	D30	dodola
D30_padloc_13	viperin_solo	D30_01536	1	pVip-lone	D30	viperin_solo
D30_padloc_14	abid	D30_01628	1	AbiD	D30	abi
D30_padloc_15	pdc-s02	D30_01564	1	PDC-S02_WP_080642564.1	D30	pdc
D30_padloc_2	hachiman_type_i	D30_01821,D30_01822	2	HamB1_00007,HamA1_00022	D30	hachiman
D30_CBASS_II_8	cbass_ii	D30_01999,D30_02000,D30_02001,D30_02002	4	CBASS__AG_E1_ThiF,CBASS__Cyclase_II,CBASS__Effector_2TM_SUa-2TM,CBASS__Jab	D30	cbass
D30_padloc_4	pdc-m46	D30_02044,D30_02045	2	PDC-M46B_WP_216222026.1,PDC-M46A_WP_106012724.1	D30	pdc
D30_padloc_5	abiq	D30_02184	1	AbiQ	D30	abi
D30_padloc_6	pdc-s30	D30_00109	1	PDC-S30_WP_227961428.1	D30	pdc
D30_padloc_7	rm_type_i	D30_00066,D30_00068	2	REase_I_00009,MTase_I_00005	D30	rm
D30_padloc_8	dms_other	D30_00784,D30_00785,D30_00786	2	MTase_I_00016,Specificity_I_00017	D30	dms
D30_padloc_9	pdc-s04	D30_00827	1	PDC-S04_WP_163235784.1	D30	pdc
D30_PARIS_II_merge_3	paris_ii_merge	D30_00787	1	Paris_II_merge__AAA_21_DUF4435	D30	paris
D30_RM_Type_IV_12	rm_type_iv	D30_00968	1	RM_Type_IV__Type_IV_REases	D30	rm
D31n_padloc_1	pdc-s11	D31n_00969	1	PDC-S11_WP_167956302.1	D31	pdc
D31n_padloc_10	pdc-s04	D31n_00512	1	PDC-S04_WP_201691753.1	D31	pdc
D31n_padloc_11	rm_type_i	D31n_00510,D31n_00511,D31n_00514	3	REase_I_00009,Specificity_I_00073,MTase_I_00005	D31	rm
D31n_padloc_12	cas_type_ii-a	D31n_00560,D31n_00561,D31n_00562,D31n_00563	4	Csn2_WP_024413352.1,Cas2_II_WP_167337171.1,Cas1_II_WP_078484493.1,cd09643	D31	crispr_cas
D31n_padloc_13	abid	D31n_00889	1	AbiD	D31	abi
D31n_padloc_14	abie	D31n_00867,D31n_00868	2	AbiEii_WP_110023304.1,AbiEi_WP_047105540.1	D31	abi
D31n_padloc_2	rm_type_ii	D31n_00973,D31n_00974,D31n_00975,D31n_00976	4	REase_II_00171,REase_II_00150,MTase_II_00157,MTase_II_00080	D31	rm
D31n_padloc_3	pd-t4-6	D31n_01136	1	PD-T4-6_WP_153359500.1	D31	other
D31n_padloc_4	pdc-s13	D31n_01281	1	PDC-S13_WP_186842295.1	D31	pdc
D31n_padloc_5	pdc-s04	D31n_01330	1	PDC-S04_WP_163235784.1	D31	pdc
D31n_padloc_6	aditi	D31n_01406,D31n_01407	2	Aditi__DitA,Aditi__DitB	D31	aditi
D31n_padloc_7	rosmerta	D31n_01690,D31n_01691	2	RosmerTA__RmrT_2600853143,RosmerTA__RmrA_2600853143	D31	rosmerta
D31n_padloc_8	pdc-s07	D31n_01887	1	PDC-S07_WP_110056698.1	D31	pdc
D31n_padloc_9	rm_type_iv	D31n_01888	1	mREase_IV_00004	D31	rm
D32_padloc_1	dms_other	D32_00008,D32_00009,D32_00010,D32_00011	2	MTase_I_00003,Specificity_I_00017	D32	dms
D32_padloc_2	pdc-m22	D32_00171,D32_00172	2	PDC-M22A_WP_228475268.1,PDC-M22B_WP_111919284.1	D32	pdc
D32_padloc_3	rm_type_iii	D32_01957,D32_01958	2	MTase_III_00003,REase_III_00001	D32	rm
D32_padloc_4	pdc-s30	D32_00916	1	PDC-S30_WP_227961428.1	D32	pdc
D32_padloc_5	rm_type_i	D32_00873,D32_00874,D32_00875	3	REase_I_00009,Specificity_I_00013,MTase_I_00005	D32	rm
D32_padloc_6	rosmerta	D32_01189,D32_01190	2	RosmerTA__RmrA_2603008502,RosmerTA__RmrT_2603008502	D32	rosmerta
D32_padloc_7	pd-t4-6	D32_01317	1	PD-T4-6_WP_153359500.1	D32	other
D32_padloc_8	tmn	D32_01358	1	Tmn_00001	D32	tmn
D32_padloc_9	rm_type_i	D32_01440,D32_01441,D32_01442,D32_01443	4	REase_I_00010,MTase_I_00004,Specificity_I_00025	D32	rm
D33_padloc_1	pdc-s04	D33_01479	1	PDC-S04_WP_002996767.1	D33	pdc
D33_padloc_10	abie	D33_01990,D33_01991	2	AbiEi_WP_047105540.1,AbiEii_WP_110023304.1	D33	abi
D33_padloc_11	pdc-s04	D33_00598	1	PDC-S04_WP_201691753.1	D33	pdc
D33_padloc_12	rm_type_i	D33_00596,D33_00597,D33_00600	3	REase_I_00009,Specificity_I_00073,MTase_I_00005	D33	rm
D33_padloc_13	pdc-s22	D33_02091	1	PDC-S22_WP_003530377.1	D33	pdc
D33_padloc_14	cas_type_ii-a	D33_00693,D33_00694,D33_00695,D33_00696	4	cd09643,Cas1_II_WP_078484493.1,Cas2_II_WP_167337171.1,Csn2_WP_024413352.1	D33	crispr_cas
D33_padloc_15	pdc-s11	D33_00933	1	PDC-S11_WP_167956302.1	D33	pdc
D33_padloc_16	rm_type_ii	D33_00937,D33_00938,D33_00939,D33_00940	4	REase_II_00171,REase_II_00150,MTase_II_00157,MTase_II_00080	D33	rm
D33_padloc_17	pd-t4-6	D33_00976	1	PD-T4-6_WP_153359500.1	D33	other
D33_padloc_18	pdc-s13	D33_00966	1	PDC-S13_WP_186842295.1	D33	pdc
D33_CBASS_II_9	cbass_ii	D33_00163,D33_00164,D33_00165,D33_00166	4	CBASS__AG_E1_ThiF,CBASS__Cyclase_II,CBASS__Effector_2TM_SUa-2TM,CBASS__Jab	D33	cbass
D33_padloc_3	aditi	D33_01531,D33_01532	2	Aditi__DitB,Aditi__DitA	D33	aditi
D33_padloc_4	pdc-s07	D33_01604	1	PDC-S07_WP_110056698.1	D33	pdc
D33_padloc_5	rm_type_iv	D33_01603	1	mREase_IV_00004	D33	rm
D33_padloc_6	abiq	D33_01704	1	AbiQ	D33	abi
D33_padloc_7	pdc-s04	D33_01727	1	PDC-S04_WP_163235784.1	D33	pdc
D33_padloc_8	rosmerta	D33_01770,D33_01771	2	RosmerTA__RmrA_2600853143,RosmerTA__RmrT_2600853143	D33	rosmerta
D33_padloc_9	abid	D33_01816	1	AbiD	D33	abi
D35_padloc_1	pdc-s02	D35_01790	1	PDC-S02_WP_080642564.1	D35	pdc
D35_padloc_10	pdc-s30	D35_00444	1	PDC-S30_WP_227961428.1	D35	pdc
D35_padloc_11	rm_type_i	D35_00401,D35_00403	2	REase_I_00009,MTase_I_00005	D35	rm
D35_padloc_12	pd-t4-6	D35_01552	1	PD-T4-6_WP_153359500.1	D35	other
D35_padloc_13	hachiman_type_i	D35_01632,D35_01633	2	HamA1_00022,HamB1_00007	D35	hachiman
D35_CBASS_II_7	cbass_ii	D35_01915,D35_01916,D35_01917,D35_01918,D35_01919	5	CBASS__AG_E1_ThiF,CBASS__AG_E2_Prok-E2_B,CBASS__Cyclase_II,CBASS__Effector_2TM_SUa-2TM,CBASS__Jab	D35	cbass
D35_padloc_3	pdc-m46	D35_01990,D35_01991	2	PDC-M46B_WP_216222026.1,PDC-M46A_WP_106012724.1	D35	pdc
D35_padloc_4	abid	D35_02010	1	AbiD	D35	abi
D35_padloc_5	pdc-s04	D35_00151	1	PDC-S04_WP_163235784.1	D35	pdc
D35_padloc_6	rm_type_i	D35_00192,D35_00193,D35_00194	3	Specificity_I_00017,MTase_I_00016,REase_I_00001	D35	rm
D35_padloc_7	rm_type_iii	D35_00204,D35_00205	2	REase_III_00001,MTase_III_00003	D35	rm
D35_padloc_8	sofic	D35_00172	1	SoFic__SoFic	D35	sofic
D35_padloc_9	abie	D35_02215,D35_02216	2	AbiEii_WP_110023304.1,AbiEi_WP_047105540.1	D35	abi
D35_RM_Type_IV_11	rm_type_iv	D35_00010	1	RM_Type_IV__Type_IV_REases	D35	rm
D35_PARIS_II_merge_3	paris_ii_merge	D35_00191	1	Paris_II_merge__AAA_21_DUF4435	D35	paris
D36_padloc_1	pdc-s05	D36_01158	1	PDC-S05_WP_205747975.1	D36	pdc
D36_padloc_10	pd-t4-6	D36_01096	1	PD-T4-6_WP_153359500.1	D36	other
D36_padloc_2	rm_type_iig	D36_01203	1	REase_MTase_IIG_00002	D36	rm
D36_CBASS_I_3	cbass_i	D36_01204,D36_01205	2	CBASS__Cyclase_II,CBASS__Effector_2TM_Sa_NUDIX	D36	cbass
D36_padloc_4	pdc-s11	D36_01692	1	PDC-S11_WP_167956302.1	D36	pdc
D36_padloc_5	rm_type_i	D36_01757,D36_01758,D36_01759	3	REase_I_00001,MTase_I_00016,Specificity_I_00017	D36	rm
D36_padloc_6	cas_type_ii-a	D36_01854,D36_01855,D36_01856,D36_01857	4	cas9_maka_4_II,Cas1_II_WP_078484493.1,Cas2_II_WP_167337171.1,Csn2_WP_159082072.1	D36	crispr_cas
D36_padloc_7	rm_type_iig	D36_00466	1	REase_MTase_IIG_00003	D36	rm
D36_padloc_8	pdc-s04	D36_00922	1	PDC-S04_WP_201691753.1	D36	pdc
D36_padloc_9	rm_type_i	D36_00920,D36_00923,D36_00924	3	MTase_I_00005,Specificity_I_00134,REase_I_00009	D36	rm
D37_padloc_1	rm_type_iii	D37_01458,D37_01459	2	MTase_III_00003,REase_III_00001	D37	rm
D37_padloc_2	dms_other	D37_00526,D37_00527,D37_00528,D37_00529	2	Specificity_I_00017,MTase_I_00003	D37	dms
D37_padloc_3	pdc-s30	D37_00848	1	PDC-S30_WP_227961428.1	D37	pdc
D37_padloc_4	rm_type_i	D37_00889,D37_00890,D37_00891	3	MTase_I_00005,Specificity_I_00013,REase_I_00009	D37	rm
D37_padloc_5	rosmerta	D37_01116,D37_01117	2	RosmerTA__RmrA_2603008502,RosmerTA__RmrT_2603008502	D37	rosmerta
D37_padloc_6	pd-t4-6	D37_01244	1	PD-T4-6_WP_153359500.1	D37	other
D37_padloc_7	tmn	D37_01285	1	Tmn_00001	D37	tmn
D37_padloc_8	rm_type_i	D37_01340,D37_01341,D37_01342,D37_01343	4	Specificity_I_00025,MTase_I_00004,REase_I_00010	D37	rm
D38_padloc_1	pdc-s11	D38_00904	1	PDC-S11_WP_167956302.1	D38	pdc
D38_padloc_10	pdc-s04	D38_01866	1	PDC-S04_WP_201691753.1	D38	pdc
D38_padloc_11	rm_type_i	D38_01864,D38_01867,D38_01868	3	MTase_I_00005,Specificity_I_00073,REase_I_00009	D38	rm
D38_padloc_2	pd-t4-6	D38_01071	1	PD-T4-6_WP_153359500.1	D38	other
D38_padloc_3	pdc-s05	D38_00030	1	PDC-S05_WP_205747975.1	D38	pdc
D38_padloc_4	cas_type_ii-a	D38_01668,D38_01669,D38_01670,D38_01671	4	cas9_maka_4_II,Cas1_II_WP_078484493.1,Cas2_II_WP_167337171.1,Csn2_WP_159082072.1	D38	crispr_cas
D38_padloc_5	pdc-m39	D38_00196,D38_00197	2	PDC-M39B_WP_023188941.1,PDC-M39A_WP_188774188.1	D38	pdc
D38_padloc_6	rm_type_i	D38_00198,D38_00199,D38_00200	3	Specificity_I_00017,MTase_I_00016,REase_I_00001	D38	rm
D38_padloc_7	rm_type_iig	D38_01735	1	REase_MTase_IIG_00002	D38	rm
D38_CBASS_I_3	cbass_i	D38_01736,D38_01737	2	CBASS__Cyclase_II,CBASS__Effector_2TM_Sa_NUDIX	D38	cbass
D38_padloc_9	pdc-s73	D38_01793	1	PDC-S73_WP_007181323.1	D38	pdc
D38_RM_Type_IV_7	rm_type_iv	D38_01344	1	RM_Type_IV__Type_IV_REases	D38	rm
D39_padloc_1	pdc-s04	D39_00943	1	PDC-S04_WP_169250289.1	D39	pdc
D39_padloc_10	dms_other	D39_00612	1	Specificity_II_00002	D39	dms
D39_padloc_11	dms_other	D39_00671,D39_00672	2	Specificity_I_00017,MTase_I_00016	D39	dms
D39_padloc_12	pdc-s04	D39_00616	1	PDC-S04_WP_163235784.1	D39	pdc
D39_padloc_13	rm_type_iig	D39_00613	1	REase_MTase_IIG_00021	D39	rm
D39_padloc_14	rm_type_i	D39_00784,D39_00785,D39_00786,D39_00787	4	Specificity_I_00025,MTase_I_00004,REase_I_00010	D39	rm
D39_padloc_2	rosmerta	D39_00945,D39_00946	2	RosmerTA__RmrT_2603008502,RosmerTA__RmrA_2603008502	D39	rosmerta
D39_padloc_3	pd-t4-6	D39_01188	1	PD-T4-6_WP_153359500.1	D39	other
D39_padloc_4	pdc-s02	D39_00065	1	PDC-S02_WP_080642564.1	D39	pdc
D39_CBASS_II_6	cbass_ii	D39_00008,D39_00009,D39_00010,D39_00011	4	CBASS__AG_E1_ThiF,CBASS__Cyclase_II,CBASS__Effector_2TM_SUa-2TM,CBASS__Jab	D39	cbass
D39_padloc_6	abie	D39_01484,D39_01485	2	AbiEii_WP_110023304.1,AbiEi_WP_047105540.1	D39	abi
D39_padloc_7	pdc-s05	D39_01572	1	PDC-S05_WP_205747975.1	D39	pdc
D39_padloc_8	rm_type_iii	D39_01950,D39_01951	2	MTase_III_00003,REase_III_00001	D39	rm
D39_padloc_9	rm_type_i	D39_00332,D39_00334	2	MTase_I_00005,REase_I_00009	D39	rm
D39_RM_Type_II_9	rm_type_ii	D39_00939,D39_00940	2	RM_Type_II__Type_II_MTases,RM_Type_II__Type_II_REases	D39	rm
D4_padloc_1	pdc-s05	D4_01597	1	PDC-S05_WP_205747975.1	D4	pdc
D4_padloc_10	pd-t4-6	D4_01477	1	PD-T4-6_WP_153359500.1	D4	other
D4_padloc_2	pdc-s11	D4_01757	1	PDC-S11_WP_167956302.1	D4	pdc
D4_padloc_3	rm_type_iig	D4_01874	1	REase_MTase_IIG_00002	D4	rm
D4_CBASS_I_3	cbass_i	D4_01872,D4_01873	2	CBASS__Cyclase_II,CBASS__Effector_2TM_Sa_NUDIX	D4	cbass
D4_padloc_5	pdc-s04	D4_00413	1	PDC-S04_WP_201691753.1	D4	pdc
D4_padloc_6	rm_type_i	D4_00411,D4_00414,D4_00415	3	MTase_I_00005,Specificity_I_00134,REase_I_00009	D4	rm
D4_padloc_7	rm_type_i	D4_00752,D4_00753,D4_00754	3	Specificity_I_00017,MTase_I_00016,REase_I_00001	D4	rm
D4_padloc_8	rm_type_iig	D4_00769	1	REase_MTase_IIG_00003	D4	rm
D4_padloc_9	cas_type_ii-a	D4_00907,D4_00908,D4_00909,D4_00910	4	Csn2_WP_159082072.1,Cas2_II_WP_167337171.1,Cas1_II_WP_078484493.1,cas9_maka_4_II	D4	crispr_cas
D40_padloc_1	rm_type_i	D40_01181,D40_01182,D40_01184	3	MTase_I_00005,Specificity_I_00027,REase_I_00009	D40	rm
D40_padloc_10	rm_type_iii	D40_00425,D40_00427	2	MTase_III_00003,REase_III_00001	D40	rm
D40_padloc_11	pdc-s04	D40_01966	1	PDC-S04_WP_163235784.1	D40	pdc
D40_padloc_12	tmn	D40_02028	1	Tmn_00001	D40	tmn
D40_padloc_13	pd-t4-6	D40_02216	1	PD-T4-6_WP_153359500.1	D40	other
D40_padloc_14	pdc-s04	D40_00579	1	PDC-S04_WP_002996767.1	D40	pdc
D40_padloc_15	abid	D40_02316	1	AbiD	D40	abi
D40_padloc_16	pdc-s02	D40_00684	1	PDC-S02_WP_066219253.1	D40	pdc
D40_padloc_17	dms_other	D40_00754,D40_00758,D40_00759	1	MTase_II_00010	D40	dms
D40_padloc_18	rm_type_ii	D40_00758,D40_00759	2	MTase_II_00058,REase_II_00048	D40	rm
D40_padloc_19	dms_other	D40_00856,D40_00858,D40_00859	2	Specificity_I_00017,MTase_I_00016	D40	dms
D40_padloc_2	pdc-s04	D40_00192	1	PDC-S04_WP_201691753.1	D40	pdc
D40_padloc_20	sofic	D40_00837	1	SoFic__SoFic	D40	sofic
D40_padloc_3	pdc-s13	D40_00101	1	PDC-S13_WP_186842295.1	D40	pdc
D40_padloc_4	rm_type_i	D40_00190,D40_00191,D40_00194	3	REase_I_00009,Specificity_I_00073,MTase_I_00005	D40	rm
D40_padloc_5	rm_type_ii	D40_00088,D40_00089,D40_00090	3	MTase_II_00080,MTase_II_00157,REase_II_00150	D40	rm
D40_padloc_6	pdc-s14	D40_00314	1	PDC-S14_WP_068837883.1	D40	pdc
D40_padloc_7	uzume	D40_00345	1	Uzume__UzuA	D40	uzume
D40_padloc_8	pdc-s05	D40_01854	1	PDC-S05_WP_205747975.1	D40	pdc
D40_padloc_9	pdc-s30	D40_01879	1	PDC-S30_WP_227961428.1	D40	pdc
D40_AbiH_2	abih	D40_01183	1	AbiH__AbiH	D40	abi
D40_RM_Type_IIG_9	rm_type_iig	D40_02027	1	RM_Type_IIG__Type_IIG	D40	rm
D41_padloc_1	pd-t4-6	D41_01020	1	PD-T4-6_WP_153359500.1	D41	other
D41_padloc_10	rm_type_iig	D41_00628	1	REase_MTase_IIG_00021	D41	rm
D41_padloc_11	rm_type_i	D41_00695,D41_00696,D41_00697,D41_00698	4	REase_I_00010,MTase_I_00004,Specificity_I_00025	D41	rm
D41_padloc_12	pdc-s04	D41_00820	1	PDC-S04_WP_169250289.1	D41	pdc
D41_padloc_13	rosmerta	D41_00822,D41_00823	2	RosmerTA__RmrT_2603008502,RosmerTA__RmrA_2603008502	D41	rosmerta
D41_padloc_2	rm_type_i	D41_00041,D41_00043	2	MTase_I_00005,REase_I_00009	D41	rm
D41_padloc_3	abie	D41_01408,D41_01409	2	AbiEii_WP_110023304.1,AbiEi_WP_047105540.1	D41	abi
D41_padloc_4	pdc-s05	D41_01496	1	PDC-S05_WP_205747975.1	D41	pdc
D41_padloc_5	rm_type_iii	D41_01890,D41_01891	2	MTase_III_00003,REase_III_00001	D41	rm
D41_CBASS_II_6	cbass_ii	D41_00387,D41_00388,D41_00389,D41_00390	4	CBASS__AG_E1_ThiF,CBASS__Cyclase_II,CBASS__Effector_2TM_SUa-2TM,CBASS__Jab	D41	cbass
D41_padloc_7	dms_other	D41_00568,D41_00569	2	MTase_I_00016,Specificity_I_00017	D41	dms
D41_padloc_8	dms_other	D41_00629	1	Specificity_II_00002	D41	dms
D41_padloc_9	pdc-s04	D41_00625	1	PDC-S04_WP_163235784.1	D41	pdc
D41_RM_Type_II_9	rm_type_ii	D41_00816,D41_00817	2	RM_Type_II__Type_II_MTases,RM_Type_II__Type_II_REases	D41	rm
D42n_padloc_1	rm_type_ii	D42n_01173,D42n_01174,D42n_01175	3	REase_II_00048,MTase_II_00058,MTase_II_00144	D42	rm
D42n_padloc_2	pdc-s02	D42n_01228	1	PDC-S02_WP_066219253.1	D42	pdc
D42n_padloc_3	kiwa	D42n_01192,D42n_01193	2	KwaA_00011,KwaB_00006	D42	kiwa
D42n_padloc_4	aditi	D42n_01353,D42n_01354	2	Aditi__DitB,Aditi__DitA	D42	aditi
D42n_padloc_5	abie	D42n_01520,D42n_01521	2	AbiEi_WP_047105540.1,AbiEii_WP_110023304.1	D42	abi
D42n_padloc_6	rm_type_i	D42n_01711,D42n_01712,D42n_01714	3	MTase_I_00005,Specificity_I_00027,REase_I_00007	D42	rm
D42n_padloc_7	pdc-s73	D42n_00551	1	PDC-S73_WP_007181323.1	D42	pdc
D42n_padloc_8	pd-t4-6	D42n_00988	1	PD-T4-6_WP_153359500.1	D42	other
D42n_RM_Type_IIG_8	rm_type_iig	D42n_01194	1	RM_Type_IIG__Type_IIG	D42	rm
D42n_AbiH_2	abih	D42n_01713	1	AbiH__AbiH	D42	abi
D43_padloc_1	pd-t4-6	D43_01251	1	PD-T4-6_WP_153359500.1	D43	other
D43_padloc_2	pdc-s02	D43_01355	1	PDC-S02_WP_066219253.1	D43	pdc
D43_padloc_3	kiwa	D43_01319,D43_01320	2	KwaA_00011,KwaB_00006	D43	kiwa
D43_padloc_4	aditi	D43_01418,D43_01419	2	Aditi__DitB,Aditi__DitA	D43	aditi
D43_padloc_5	abie	D43_01549,D43_01550	2	AbiEi_WP_047105540.1,AbiEii_WP_110023304.1	D43	abi
D43_padloc_6	rm_type_i	D43_01741,D43_01742,D43_01744	3	MTase_I_00005,Specificity_I_00027,REase_I_00007	D43	rm
D43_padloc_7	pdc-s73	D43_00690	1	PDC-S73_WP_007181323.1	D43	pdc
D43_padloc_8	rm_type_ii	D43_00799,D43_00800,D43_00801	3	REase_II_00048,MTase_II_00058,MTase_II_00144	D43	rm
D43_RM_Type_IIG_8	rm_type_iig	D43_01321	1	RM_Type_IIG__Type_IIG	D43	rm
D43_AbiH_2	abih	D43_01743	1	AbiH__AbiH	D43	abi
D44_padloc_1	pd-t4-6	D44_01421	1	PD-T4-6_WP_153359500.1	D44	other
D44_padloc_2	abie	D44_00338,D44_00339	2	AbiEii_WP_110023304.1,AbiEi_WP_047105540.1	D44	abi
D44_padloc_3	pdc-s47	D44_00802	1	PDC-S47_WP_148603747.1	D44	pdc
D44_padloc_4	pdc-s30	D44_01267	1	PDC-S30_WP_227961428.1	D44	pdc
D44_Stk2_2	stk2	D44_00360	1	Stk2__Stk2	D44	stk2
D45_padloc_1	pdc-s11	D45_01414	1	PDC-S11_WP_167956302.1	D45	pdc
D45_padloc_2	pdc-s05	D45_01639	1	PDC-S05_WP_205747975.1	D45	pdc
D45_padloc_3	pdc-s04	D45_00135	1	PDC-S04_WP_201691753.1	D45	pdc
D45_padloc_4	rm_type_i	D45_00133,D45_00136,D45_00137	3	MTase_I_00005,Specificity_I_00073,REase_I_00009	D45	rm
D45_padloc_5	cas_type_ii-a	D45_01750,D45_01751,D45_01752,D45_01753	4	Csn2_WP_159082072.1,Cas2_II_WP_167337171.1,Cas1_II_WP_078484493.1,cas9_maka_4_II	D45	crispr_cas
D45_padloc_6	pd-t4-6	D45_01808	1	PD-T4-6_WP_153359500.1	D45	other
D45_padloc_7	rm_type_iig	D45_01858	1	REase_MTase_IIG_00002	D45	rm
D45_CBASS_I_3	cbass_i	D45_01859,D45_01860	2	CBASS__Cyclase_II,CBASS__Effector_2TM_Sa_NUDIX	D45	cbass
D45_RM_Type_IV_6	rm_type_iv	D45_00626	1	RM_Type_IV__Type_IV_REases	D45	rm
D46_padloc_1	rm_type_i	D46_01462,D46_01463,D46_01464,D46_01465	4	REase_I_00010,MTase_I_00004,Specificity_I_00025	D46	rm
D46_padloc_10	abie	D46_01380,D46_01381	2	AbiEi_WP_047105540.1,AbiEii_WP_110023304.1	D46	abi
D46_padloc_2	rm_type_iii	D46_01945,D46_01946	2	REase_III_00001,MTase_III_00003	D46	rm
D46_padloc_3	dms_other	D46_00548,D46_00549,D46_00550,D46_00551	2	Specificity_I_00017,MTase_I_00003	D46	dms
D46_padloc_4	pdc-s30	D46_00858	1	PDC-S30_WP_227961428.1	D46	pdc
D46_padloc_5	rm_type_i	D46_00815,D46_00816,D46_00817	3	REase_I_00009,Specificity_I_00013,MTase_I_00005	D46	rm
D46_padloc_6	rosmerta	D46_01091,D46_01092	2	RosmerTA__RmrT_2603008502,RosmerTA__RmrA_2603008502	D46	rosmerta
D46_padloc_7	pd-t4-6	D46_01317	1	PD-T4-6_WP_153359500.1	D46	other
D46_padloc_8	tmn	D46_01276	1	Tmn_00001	D46	tmn
D46_Abi2_1	abi2	D46_01383	1	Abi2__Abi_2	D46	abi
D47n_padloc_1	pd-t4-6	D47n_01103	1	PD-T4-6_WP_153359500.1	D47	other
D47n_padloc_2	pdc-m46	D47n_01134,D47n_01135	2	PDC-M46A_WP_106012724.1,PDC-M46B_WP_216222026.1	D47	pdc
D47n_padloc_3	rm_type_ii	D47n_01139,D47n_01140	2	MTase_II_00115,REase_II_00155	D47	rm
D47n_padloc_4	pdc-s73	D47n_01377	1	PDC-S73_WP_007181323.1	D47	pdc
D47n_Septu_2	septu	D47n_01651,D47n_01652	2	Septu__PtuA,Septu__PtuB_2	D47	septu
D47n_RloC_1	rloc	D47n_01673	1	RloC__RloC	D47	rloc
D47n_padloc_7	pdc-s30	D47n_00455	1	PDC-S30_WP_227961428.1	D47	pdc
D47n_padloc_8	pdc-s47	D47n_00523	1	PDC-S47_WP_148603747.1	D47	pdc
D47n_PARIS_II_merge_3	paris_ii_merge	D47n_01845	1	Paris_II_merge__AAA_21_DUF4435	D47	paris
D48_padloc_1	pd-t4-6	D48_01041	1	PD-T4-6_WP_153359500.1	D48	other
D48_padloc_2	pdc-m46	D48_01166,D48_01167	2	PDC-M46B_WP_216222026.1,PDC-M46A_WP_106012724.1	D48	pdc
D48_padloc_3	rm_type_ii	D48_01161,D48_01162	2	REase_II_00155,MTase_II_00115	D48	rm
D48_padloc_4	pdc-s73	D48_01375	1	PDC-S73_WP_007181323.1	D48	pdc
D48_Septu_2	septu	D48_01650,D48_01651	2	Septu__PtuA,Septu__PtuB_2	D48	septu
D48_RloC_1	rloc	D48_01683	1	RloC__RloC	D48	rloc
D48_padloc_7	pdc-s30	D48_00348	1	PDC-S30_WP_227961428.1	D48	pdc
D48_padloc_8	pdc-s47	D48_00520	1	PDC-S47_WP_148603747.1	D48	pdc
D48_PARIS_II_merge_3	paris_ii_merge	D48_01844	1	Paris_II_merge__AAA_21_DUF4435	D48	paris
D49_padloc_1	pd-t4-6	D49_01243	1	PD-T4-6_WP_153359500.1	D49	other
D49_padloc_2	aditi	D49_01316,D49_01317	2	Aditi__DitA,Aditi__DitB	D49	aditi
D49_padloc_3	kiwa	D49_01396,D49_01397	2	KwaB_00006,KwaA_00011	D49	kiwa
D49_padloc_4	abie	D49_01503,D49_01504	2	AbiEii_WP_110023304.1,AbiEi_WP_047105540.1	D49	abi
D49_padloc_5	rm_type_i	D49_01686,D49_01688,D49_01689	3	REase_I_00007,Specificity_I_00027,MTase_I_00005	D49	rm
D49_padloc_6	pdc-s02	D49_01868	1	PDC-S02_WP_066219253.1	D49	pdc
D49_padloc_7	pdc-s73	D49_00550	1	PDC-S73_WP_007181323.1	D49	pdc
D49_padloc_8	rm_type_ii	D49_00659,D49_00660,D49_00661	3	REase_II_00048,MTase_II_00058,MTase_II_00144	D49	rm
D49_RM_Type_IIG_8	rm_type_iig	D49_01395	1	RM_Type_IIG__Type_IIG	D49	rm
D49_AbiH_2	abih	D49_01687	1	AbiH__AbiH	D49	abi
D5_padloc_1	abie	D5_00106,D5_00107	2	AbiEii_WP_110023304.1,AbiEi_WP_047105540.1	D5	abi
D5_padloc_10	rm_type_i	D5_01474,D5_01475,D5_01476,D5_01477	4	REase_I_00010,MTase_I_00004,Specificity_I_00025	D5	rm
D5_padloc_2	dms_other	D5_00365,D5_00366,D5_00367	2	Specificity_I_00017,MTase_I_00016	D5	dms
D5_padloc_3	pdc-m22	D5_00203,D5_00204	2	PDC-M22B_WP_111919284.1,PDC-M22A_WP_228475268.1	D5	pdc
D5_padloc_4	rm_type_iii	D5_00377,D5_00378	2	REase_III_00001,MTase_III_00003	D5	rm
D5_padloc_5	pdc-s30	D5_00954	1	PDC-S30_WP_227961428.1	D5	pdc
D5_padloc_6	rm_type_i	D5_00911,D5_00912,D5_00913	3	REase_I_00009,Specificity_I_00013,MTase_I_00005	D5	rm
D5_padloc_7	rosmerta	D5_01224,D5_01225	2	RosmerTA__RmrA_2603008502,RosmerTA__RmrT_2603008502	D5	rosmerta
D5_padloc_8	pd-t4-6	D5_01352	1	PD-T4-6_WP_153359500.1	D5	other
D5_padloc_9	tmn	D5_01393	1	Tmn_00001	D5	tmn
D50_RloC_1	rloc	D50_01719	1	RloC__RloC	D50	rloc
D50_padloc_10	pdc-s05	D50_01273	1	PDC-S05_WP_181573034.1	D50	pdc
D50_padloc_11	rm_type_i	D50_01267,D50_01270,D50_01271,D50_01274	3	REase_I_00009,Specificity_I_00093,MTase_I_00005	D50	rm
D50_padloc_2	pdc-s42	D50_01720	1	PDC-S42_WP_002897159.1	D50	pdc
D50_padloc_3	rm_type_i	D50_01718,D50_01721,D50_01722	3	REase_I_00001,Specificity_I_00039,MTase_I_00012	D50	rm
D50_padloc_4	cas_type_ii-a	D50_01760,D50_01761,D50_01762,D50_01763	4	cas9_maka_4_II,Cas1_II_WP_078484493.1,Cas2_II_WP_167337171.1,Csn2_WP_159082072.1	D50	crispr_cas
D50_padloc_5	pd-t4-6	D50_01820	1	PD-T4-6_WP_153359500.1	D50	other
D50_padloc_6	pdc-s30	D50_00118	1	PDC-S30_WP_227961428.1	D50	pdc
D50_padloc_7	rm_type_iig	D50_00358	1	REase_MTase_IIG_00003	D50	rm
D50_padloc_8	pdc-s05	D50_00704	1	PDC-S05_WP_205747975.1	D50	pdc
D50_PD-T7-2_2	pd-t7-2	D50_01060,D50_01061,D50_01062	3	PD-T7-2__PD-T7-2_A,PD-T7-2__PD-T7-2_B,PD-T7-2__PD-T7-2_B	D50	other
D50_RM_Type_II_6	rm_type_ii	D50_01665,D50_01667	2	RM_Type_II__Type_II_MTases,RM_Type_II__Type_II_REases	D50	rm
D50_RM_Type_IIG_8	rm_type_iig	D50_01946	1	RM_Type_IIG__Type_IIG	D50	rm
D51_padloc_1	pd-t4-6	D51_01158	1	PD-T4-6_WP_153359500.1	D51	other
D51_padloc_10	gabija	D51_00372,D51_00373	2	GajA_00019,GajB_00013	D51	gabija
D51_padloc_11	pdc-s04	D51_00545	1	PDC-S04_WP_201691753.1	D51	pdc
D51_padloc_12	rm_type_i	D51_00543,D51_00544,D51_00546,D51_00547	4	MTase_I_00005,Specificity_I_00073,Specificity_I_00134,REase_I_00009	D51	rm
D51_padloc_13	cas_type_ii-a	D51_00671,D51_00672,D51_00673,D51_00674	4	Csn2_WP_024413352.1,Cas2_II_WP_167337171.1,Cas1_II_WP_078484493.1,cd09643	D51	crispr_cas
D51_padloc_14	abie	D51_01058,D51_01059	2	AbiEi_WP_047105540.1,AbiEii_WP_110023304.1	D51	abi
D51_padloc_2	pdc-s11	D51_01294	1	PDC-S11_WP_167956302.1	D51	pdc
D51_padloc_3	rm_type_ii	D51_01287,D51_01288,D51_01289,D51_01290	4	MTase_II_00080,MTase_II_00157,REase_II_00150,REase_II_00171	D51	rm
D51_padloc_4	pdc-s07	D51_01540	1	PDC-S07_WP_110056698.1	D51	pdc
D51_padloc_5	rm_type_iv	D51_01539	1	mREase_IV_00004	D51	rm
D51_padloc_6	pdc-s22	D51_00202	1	PDC-S22_WP_003530377.1	D51	pdc
D51_padloc_7	pdc-s04	D51_01696	1	PDC-S04_WP_163235784.1	D51	pdc
D51_padloc_8	aditi	D51_01778,D51_01779	2	Aditi__DitB,Aditi__DitA	D51	aditi
D51_padloc_9	rosmerta	D51_01845,D51_01846	2	RosmerTA__RmrA_2600853143,RosmerTA__RmrT_2600853143	D51	rosmerta
D52_padloc_1	rm_type_i	D52_01449,D52_01450,D52_01451,D52_01452	4	Specificity_I_00025,MTase_I_00004,REase_I_00010	D52	rm
D52_Abi2_1	abi2	D52_01396	1	Abi2__Abi_2	D52	abi
D52_padloc_11	abie	D52_01393,D52_01394	2	AbiEi_WP_047105540.1,AbiEii_WP_110023304.1	D52	abi
D52_padloc_2	rm_type_iii	D52_01958,D52_01959	2	REase_III_00001,MTase_III_00003	D52	rm
D52_padloc_3	dms_other	D52_00284,D52_00285,D52_00286,D52_00287	2	MTase_I_00003,Specificity_I_00017	D52	dms
D52_padloc_4	pdc-m22	D52_00448,D52_00449	2	PDC-M22A_WP_228475268.1,PDC-M22B_WP_111919284.1	D52	pdc
D52_padloc_5	pdc-s30	D52_00874	1	PDC-S30_WP_227961428.1	D52	pdc
D52_padloc_6	rm_type_i	D52_00915,D52_00916,D52_00917	3	MTase_I_00005,Specificity_I_00013,REase_I_00009	D52	rm
D52_padloc_7	rosmerta	D52_01141,D52_01142	2	RosmerTA__RmrA_2603008502,RosmerTA__RmrT_2603008502	D52	rosmerta
D52_padloc_8	pd-t4-6	D52_01331	1	PD-T4-6_WP_153359500.1	D52	other
D52_padloc_9	tmn	D52_01290	1	Tmn_00001	D52	tmn
D53_padloc_1	abie	D53_00450,D53_00451	2	AbiEi_WP_047105540.1,AbiEii_WP_110023304.1	D53	abi
D53_padloc_2	pdc-s47	D53_00940	1	PDC-S47_WP_148603747.1	D53	pdc
D53_padloc_3	pdc-s30	D53_01217	1	PDC-S30_WP_227961428.1	D53	pdc
D53_padloc_4	pd-t4-6	D53_01369	1	PD-T4-6_WP_153359500.1	D53	other
D53_Stk2_2	stk2	D53_00429	1	Stk2__Stk2	D53	stk2
D54_padloc_1	pd-t4-6	D54_01040	1	PD-T4-6_WP_153359500.1	D54	other
D54_padloc_10	rm_type_iig	D54_00604	1	REase_MTase_IIG_00021	D54	rm
D54_padloc_11	rm_type_i	D54_00637,D54_00638,D54_00639,D54_00640	4	Specificity_I_00025,MTase_I_00004,REase_I_00010	D54	rm
D54_padloc_12	pdc-s04	D54_00796	1	PDC-S04_WP_169250289.1	D54	pdc
D54_padloc_13	rosmerta	D54_00798,D54_00799	2	RosmerTA__RmrT_2603008502,RosmerTA__RmrA_2603008502	D54	rosmerta
D54_padloc_2	rm_type_i	D54_00093,D54_00095	2	REase_I_00009,MTase_I_00005	D54	rm
D54_padloc_3	abie	D54_01403,D54_01404	2	AbiEi_WP_047105540.1,AbiEii_WP_110023304.1	D54	abi
D54_padloc_4	pdc-s05	D54_01471	1	PDC-S05_WP_205747975.1	D54	pdc
D54_padloc_5	rm_type_iii	D54_01888,D54_01889	2	MTase_III_00003,REase_III_00001	D54	rm
D54_CBASS_II_6	cbass_ii	D54_00455,D54_00456,D54_00457,D54_00458	4	CBASS__AG_E1_ThiF,CBASS__Cyclase_II,CBASS__Effector_2TM_SUa-2TM,CBASS__Jab	D54	cbass
D54_padloc_7	dms_other	D54_00545,D54_00546	2	MTase_I_00016,Specificity_I_00017	D54	dms
D54_padloc_8	dms_other	D54_00605	1	Specificity_II_00002	D54	dms
D54_padloc_9	pdc-s04	D54_00601	1	PDC-S04_WP_163235784.1	D54	pdc
D54_RM_Type_II_9	rm_type_ii	D54_00792,D54_00793	2	RM_Type_II__Type_II_MTases,RM_Type_II__Type_II_REases	D54	rm
D55_padloc_1	pd-t4-6	D55_01453	1	PD-T4-6_WP_153359500.1	D55	other
D55_padloc_2	abie	D55_00450,D55_00451	2	AbiEi_WP_047105540.1,AbiEii_WP_110023304.1	D55	abi
D55_padloc_3	pdc-s47	D55_00956	1	PDC-S47_WP_148603747.1	D55	pdc
D55_padloc_4	pdc-s30	D55_01234	1	PDC-S30_WP_227961428.1	D55	pdc
D55_Stk2_2	stk2	D55_00429	1	Stk2__Stk2	D55	stk2
D56n_padloc_1	pd-t4-6	D56n_01103	1	PD-T4-6_WP_153359500.1	D56	other
D56n_padloc_10	pdc-s04	D56n_00382	1	PDC-S04_WP_163235784.1	D56	pdc
D56n_padloc_11	rm_type_iig	D56n_00385	1	REase_MTase_IIG_00021	D56	rm
D56n_padloc_12	sofic	D56n_00364	1	SoFic__SoFic	D56	sofic
D56n_padloc_13	pdc-s32	D56n_02105	1	PDC-S32_WP_121975952.1	D56	pdc
D56n_padloc_14	rm_type_iig	D56n_02106	1	REase_MTase_IIG_00003	D56	rm
D56n_padloc_15	rm_type_i	D56n_00495,D56n_00496,D56n_00497	3	MTase_I_00005,Specificity_I_00073,REase_I_00009	D56	rm
D56n_padloc_16	rm_type_ii	D56n_00746,D56n_00747	2	REase_II_00165,MTase_II_00028	D56	rm
D56n_padloc_17	pdc-s05	D56n_00842	1	PDC-S05_WP_205747975.1	D56	pdc
D56n_padloc_18	uzume	D56n_00797	1	Uzume__UzuA	D56	uzume
D56n_padloc_2	hachiman_type_i	D56n_01228,D56n_01229	2	HamA1_00001,HamB1_00007	D56	hachiman
D56n_padloc_3	abiq	D56n_00080	1	AbiQ	D56	abi
D56n_padloc_4	lamassu_family	D56n_00040,D56n_00041	2	LmuB1_00004,LmuA1_00004	D56	lamassu_family
D56n_padloc_5	rm_type_ii	D56n_00042,D56n_00044	2	REase_II_00123,MTase_II_00020	D56	rm
D56n_padloc_6	rm_type_i	D56n_01483,D56n_01485,D56n_01487,D56n_01489	4	REase_I_00001,Specificity_I_00110,Specificity_I_00012,MTase_I_00002	D56	rm
D56n_padloc_7	abid	D56n_01717	1	AbiD	D56	abi
D56n_padloc_8	rosmerta	D56n_01770,D56n_01771	2	RosmerTA__RmrA_2603008502,RosmerTA__RmrT_2603008502	D56	rosmerta
D56n_padloc_9	pdc-s04	D56n_01981	1	PDC-S04_WP_169250289.1	D56	pdc
D56n_Stk2_4	stk2	D56n_01694	1	Stk2__Stk2	D56	stk2
D57n_padloc_1	hachiman_type_i	D57n_01872,D57n_01873	2	HamA1_00022,HamB1_00007	D57	hachiman
D57n_padloc_10	dodola	D57n_01461,D57n_01462	2	Dodola__DolA,Dodola__DolB	D57	dodola
D57n_padloc_11	viperin_solo	D57n_01451	1	pVip-lone	D57	viperin_solo
D57n_padloc_12	abid	D57n_01575	1	AbiD	D57	abi
D57n_padloc_13	pdc-s02	D57n_01639	1	PDC-S02_WP_080642564.1	D57	pdc
D57n_padloc_14	pd-t4-6	D57n_01671	1	PD-T4-6_WP_153359500.1	D57	other
D57n_CBASS_II_7	cbass_ii	D57n_02031,D57n_02032,D57n_02033,D57n_02034	4	CBASS__AG_E1_ThiF,CBASS__Cyclase_II,CBASS__Effector_2TM_SUa-2TM,CBASS__Jab	D57	cbass
D57n_padloc_3	pdc-m46	D57n_02065,D57n_02066	2	PDC-M46A_WP_106012724.1,PDC-M46B_WP_216222026.1	D57	pdc
D57n_padloc_4	pdc-s30	D57n_00109	1	PDC-S30_WP_227961428.1	D57	pdc
D57n_padloc_5	rm_type_i	D57n_00066,D57n_00068	2	REase_I_00009,MTase_I_00005	D57	rm
D57n_padloc_6	dms_other	D57n_00548,D57n_00549,D57n_00550	2	Specificity_I_00017,MTase_I_00016	D57	dms
D57n_padloc_7	pdc-s04	D57n_00507	1	PDC-S04_WP_163235784.1	D57	pdc
D57n_padloc_8	rm_type_iii	D57n_00560,D57n_00561	2	REase_III_00001,MTase_III_00003	D57	rm
D57n_padloc_9	sofic	D57n_00528	1	SoFic__SoFic	D57	sofic
D57n_RM_Type_IV_11	rm_type_iv	D57n_00366	1	RM_Type_IV__Type_IV_REases	D57	rm
D57n_PARIS_II_merge_2	paris_ii_merge	D57n_00547	1	Paris_II_merge__AAA_21_DUF4435	D57	paris
D58_padloc_1	rm_type_iii	D58_01944,D58_01945	2	MTase_III_00003,REase_III_00001	D58	rm
D58_padloc_2	dms_other	D58_00284,D58_00285,D58_00286,D58_00287	2	MTase_I_00003,Specificity_I_00017	D58	dms
D58_padloc_3	pdc-s30	D58_00861	1	PDC-S30_WP_227961428.1	D58	pdc
D58_padloc_4	rm_type_i	D58_00902,D58_00903,D58_00904	3	MTase_I_00005,Specificity_I_00013,REase_I_00009	D58	rm
D58_padloc_5	rosmerta	D58_01055,D58_01056	2	RosmerTA__RmrA_2603008502,RosmerTA__RmrT_2603008502	D58	rosmerta
D58_padloc_6	pd-t4-6	D58_01363	1	PD-T4-6_WP_153359500.1	D58	other
D58_padloc_7	tmn	D58_01322	1	Tmn_00001	D58	tmn
D58_padloc_8	rm_type_i	D58_01397,D58_01398,D58_01399,D58_01400	4	Specificity_I_00025,MTase_I_00004,REase_I_00010	D58	rm
D59_padloc_1	rm_type_i	D59_01462,D59_01463,D59_01464,D59_01465	4	REase_I_00010,MTase_I_00004,Specificity_I_00025	D59	rm
D59_padloc_10	abie	D59_01359,D59_01360	2	AbiEii_WP_110023304.1,AbiEi_WP_047105540.1	D59	abi
D59_padloc_2	rm_type_iii	D59_01945,D59_01946	2	REase_III_00001,MTase_III_00003	D59	rm
D59_padloc_3	dms_other	D59_00548,D59_00549,D59_00550,D59_00551	2	Specificity_I_00017,MTase_I_00003	D59	dms
D59_padloc_4	pdc-s30	D59_00858	1	PDC-S30_WP_227961428.1	D59	pdc
D59_padloc_5	rm_type_i	D59_00815,D59_00816,D59_00817	3	REase_I_00009,Specificity_I_00013,MTase_I_00005	D59	rm
D59_padloc_6	rosmerta	D59_01091,D59_01092	2	RosmerTA__RmrT_2603008502,RosmerTA__RmrA_2603008502	D59	rosmerta
D59_padloc_7	pd-t4-6	D59_01255	1	PD-T4-6_WP_153359500.1	D59	other
D59_padloc_8	tmn	D59_01296	1	Tmn_00001	D59	tmn
D59_Abi2_1	abi2	D59_01357	1	Abi2__Abi_2	D59	abi
D6_padloc_1	dms_other	D6_00008,D6_00009,D6_00010,D6_00011	2	MTase_I_00003,Specificity_I_00017	D6	dms
D6_padloc_2	rm_type_iii	D6_01947,D6_01948	2	REase_III_00001,MTase_III_00003	D6	rm
D6_padloc_3	pdc-s30	D6_00905	1	PDC-S30_WP_227961428.1	D6	pdc
D6_padloc_4	rm_type_i	D6_00946,D6_00947,D6_00948	3	MTase_I_00005,Specificity_I_00013,REase_I_00009	D6	rm
D6_padloc_5	rosmerta	D6_01135,D6_01136	2	RosmerTA__RmrT_2603008502,RosmerTA__RmrA_2603008502	D6	rosmerta
D6_padloc_6	pd-t4-6	D6_01300	1	PD-T4-6_WP_153359500.1	D6	other
D6_padloc_7	tmn	D6_01341	1	Tmn_00001	D6	tmn
D6_padloc_8	rm_type_i	D6_01397,D6_01398,D6_01399,D6_01400	4	Specificity_I_00025,MTase_I_00004,REase_I_00010	D6	rm
D60_padloc_1	pdc-s04	D60_01392	1	PDC-S04_WP_163235784.1	D60	pdc
D60_padloc_10	pdc-s07	D60_01263	1	PDC-S07_WP_110056698.1	D60	pdc
D60_padloc_11	rm_type_iv	D60_01264	1	mREase_IV_00004	D60	rm
D60_padloc_12	pd-t4-6	D60_01305	1	PD-T4-6_WP_153359500.1	D60	other
D60_padloc_2	pdc-s11	D60_01613	1	PDC-S11_WP_167956302.1	D60	pdc
D60_padloc_3	rm_type_ii	D60_01617,D60_01618,D60_01619,D60_01620	4	REase_II_00171,REase_II_00150,MTase_II_00157,MTase_II_00080	D60	rm
D60_padloc_4	cas_type_i-c	D60_00015,D60_00016,D60_00017,D60_00018,D60_00019,D60_00020,D60_00021	7	Cas2c_WP_035173219.1,cas1_DVULG,Cas4c_WP_149685095.1,cd09689,cas_Csd1,cas_Cas5d,Cas3c_WP_004513240.1	D60	crispr_cas
D60_padloc_5	pdc-s22	D60_00438	1	PDC-S22_WP_003530377.1	D60	pdc
D60_padloc_6	pdc-s04	D60_00552	1	PDC-S04_WP_201691753.1	D60	pdc
D60_padloc_7	rm_type_i	D60_00550,D60_00551,D60_00554	3	REase_I_00009,Specificity_I_00073,MTase_I_00005	D60	rm
D60_padloc_8	aditi	D60_00992,D60_00993	2	Aditi__DitB,Aditi__DitA	D60	aditi
D60_padloc_9	rosmerta	D60_00995,D60_00996	2	RosmerTA__RmrA_2600853143,RosmerTA__RmrT_2600853143	D60	rosmerta
D61_padloc_1	pd-t4-6	D61_01300	1	PD-T4-6_WP_153359500.1	D61	other
D61_padloc_2	pdc-m46	D61_01532,D61_01533	2	PDC-M46A_WP_106012724.1,PDC-M46B_WP_216222026.1	D61	pdc
D61_padloc_3	rm_type_ii	D61_01536,D61_01537	2	MTase_II_00115,REase_II_00155	D61	rm
D61_RloC_2	rloc	D61_01813	1	RloC__RloC	D61	rloc
D61_padloc_5	abie	D61_00438,D61_00439	2	AbiEi_WP_047105540.1,AbiEii_WP_110023304.1	D61	abi
D61_Septu_4	septu	D61_00834,D61_00835	2	Septu__PtuA,Septu__PtuB_2	D61	septu
D61_padloc_7	pdc-s73	D61_01062	1	PDC-S73_WP_007181323.1	D61	pdc
D61_padloc_8	pdc-s30	D61_01076	1	PDC-S30_WP_227961428.1	D61	pdc
D61_padloc_9	pdc-s47	D61_01204	1	PDC-S47_WP_148603747.1	D61	pdc
D61_Stk2_3	stk2	D61_00407	1	Stk2__Stk2	D61	stk2
D61_PARIS_II_merge_5	paris_ii_merge	D61_01510	1	Paris_II_merge__AAA_21_DUF4435	D61	paris
D62_padloc_1	sofic	D62_01155	1	SoFic__SoFic	D62	sofic
D62_padloc_10	rm_type_iii	D62_01636,D62_01638	2	REase_III_00001,MTase_III_00003	D62	rm
D62_Menshen_3	menshen	D62_01688,D62_01689	2	Menshen__NsnA,Menshen__NsnB	D62	menshen
D62_padloc_12	abiz	D62_00174	1	AbiZ	D62	abi
D62_padloc_13	dms_other	D62_00176	1	DpdF_00007	D62	dms
D62_padloc_14	rm_type_ii	D62_00172,D62_00173	2	REase_II_00153,MTase_II_00083	D62	rm
D62_padloc_15	pdc-s04	D62_01876	1	PDC-S04_WP_163235784.1	D62	pdc
D62_padloc_16	rm_type_ii	D62_01922,D62_01923,D62_01924	3	REase_II_00150,MTase_II_00157,MTase_II_00080	D62	rm
D62_padloc_17	pdc-s14	D62_02043	1	PDC-S14_WP_068837883.1	D62	pdc
D62_padloc_18	pdc-s05	D62_00424	1	PDC-S05_WP_205747975.1	D62	pdc
D62_padloc_19	pdc-s30	D62_00507	1	PDC-S30_WP_227961428.1	D62	pdc
D62_padloc_2	dms_other	D62_01329,D62_01330	2	Specificity_I_00021,MTase_I_00012	D62	dms
D62_padloc_20	dms_other	D62_00651,D62_00654,D62_00656	3	Control_protein_00003,MTase_II_00157,MTase_II_00135	D62	dms
D62_padloc_21	pd-t4-6	D62_00803	1	PD-T4-6_WP_153359500.1	D62	other
D62_padloc_3	sofic	D62_01325	1	SoFic__SoFic	D62	sofic
D62_padloc_4	pdc-s04	D62_01347	1	PDC-S04_WP_002996767.1	D62	pdc
D62_padloc_5	rm_type_iii	D62_00040,D62_00041	2	MTase_III_00004,REase_III_00005	D62	rm
D62_CBASS_I_6	cbass_i	D62_00042,D62_00043	2	CBASS__2TM_Gros,CBASS__Cyclase_SMODS	D62	cbass
D62_padloc_7	pdc-s04	D62_01551	1	PDC-S04_WP_201691753.1	D62	pdc
D62_padloc_8	rm_type_i	D62_01549,D62_01552,D62_01553	3	MTase_I_00005,Specificity_I_00073,REase_I_00009	D62	rm
D62_padloc_9	pdc-s32	D62_01637	1	PDC-S32_WP_103005273.1	D62	pdc
D62_AbiH_1	abih	D62_01145	1	AbiH__AbiH	D62	abi
D62_RM_Type_II_9	rm_type_ii	D62_01685,D62_01686	2	RM_Type_II__Type_II_MTases,RM_Type_II__Type_II_REases	D62	rm
D62_RM_Type_III_13	rm_type_iii	D62_02099,D62_02100	2	RM_Type_III__Type_III_MTases,RM_Type_III__Type_III_REases	D62	rm
D63_padloc_1	rm_type_i	D63_01212,D63_01213,D63_01214,D63_01217	4	REase_I_00010,MTase_I_00004,Specificity_I_00025	D63	rm
D63_padloc_10	pdc-m46	D63_01971,D63_01972	2	PDC-M46B_WP_216222026.1,PDC-M46A_WP_106012724.1	D63	pdc
D63_padloc_11	rosmerta	D63_02058,D63_02059	2	RosmerTA__RmrA_2603008502,RosmerTA__RmrT_2603008502	D63	rosmerta
D63_padloc_12	pdc-s04	D63_00397	1	PDC-S04_WP_201691753.1	D63	pdc
D63_padloc_13	rm_type_i	D63_00395,D63_00398,D63_00399	3	MTase_I_00005,Specificity_I_00013,REase_I_00009	D63	rm
D63_padloc_14	dodola	D63_00611,D63_00612	2	Dodola__DolB,Dodola__DolA	D63	dodola
D63_padloc_15	abid	D63_01028	1	AbiD	D63	abi
D63_padloc_16	abie	D63_01049,D63_01050	2	AbiEi_WP_047105540.1,AbiEii_WP_110023304.1	D63	abi
D63_padloc_2	pdc-s04	D63_01309	1	PDC-S04_WP_163235784.1	D63	pdc
D63_padloc_3	pd-t4-6	D63_01419	1	PD-T4-6_WP_153359500.1	D63	other
D63_padloc_4	pdc-s11	D63_01730	1	PDC-S11_WP_167956302.1	D63	pdc
D63_padloc_5	rm_type_ii	D63_01723,D63_01724,D63_01725,D63_01726	4	MTase_II_00080,MTase_II_00157,REase_II_00150,REase_II_00171	D63	rm
D63_padloc_6	pdc-s04	D63_01797	1	PDC-S04_WP_002996767.1	D63	pdc
D63_padloc_7	rm_type_i	D63_01917,D63_01918,D63_01919	3	REase_I_00001,MTase_I_00016,Specificity_I_00113	D63	rm
D63_padloc_8	rm_type_iii	D63_01906,D63_01907	2	MTase_III_00003,REase_III_00001	D63	rm
D63_padloc_9	sofic	D63_01956	1	SoFic__SoFic	D63	sofic
D63_PARIS_II_merge_3	paris_ii_merge	D63_01920	1	Paris_II_merge__AAA_21_DUF4435	D63	paris
D64_padloc_1	pdc-s04	D64_01015	1	PDC-S04_WP_169250289.1	D64	pdc
D64_padloc_10	pdc-s04	D64_00731	1	PDC-S04_WP_163235784.1	D64	pdc
D64_padloc_11	rm_type_iig	D64_00734	1	REase_MTase_IIG_00021	D64	rm
D64_padloc_12	rm_type_i	D64_00890,D64_00891,D64_00892,D64_00893	4	REase_I_00010,MTase_I_00004,Specificity_I_00025	D64	rm
D64_padloc_2	rosmerta	D64_01017,D64_01018	2	RosmerTA__RmrT_2603008502,RosmerTA__RmrA_2603008502	D64	rosmerta
D64_padloc_3	pd-t4-6	D64_01116	1	PD-T4-6_WP_153359500.1	D64	other
D64_CBASS_II_6	cbass_ii	D64_00008,D64_00009,D64_00010,D64_00011	4	CBASS__AG_E1_ThiF,CBASS__Cyclase_II,CBASS__Effector_2TM_SUa-2TM,CBASS__Jab	D64	cbass
D64_padloc_5	abie	D64_01485,D64_01486	2	AbiEii_WP_110023304.1,AbiEi_WP_047105540.1	D64	abi
D64_padloc_6	rm_type_iii	D64_01896,D64_01897	2	REase_III_00001,MTase_III_00003	D64	rm
D64_padloc_7	rm_type_i	D64_00341,D64_00343	2	REase_I_00009,MTase_I_00005	D64	rm
D64_padloc_8	dms_other	D64_00675,D64_00676	2	MTase_I_00016,Specificity_I_00017	D64	dms
D64_padloc_9	dms_other	D64_00735	1	Specificity_II_00002	D64	dms
D64_RM_Type_II_9	rm_type_ii	D64_01011,D64_01012	2	RM_Type_II__Type_II_MTases,RM_Type_II__Type_II_REases	D64	rm
D65n_padloc_1	pdc-s04	D65n_00964	1	PDC-S04_WP_169250289.1	D65	pdc
D65n_padloc_10	pdc-s04	D65n_00624	1	PDC-S04_WP_163235784.1	D65	pdc
D65n_padloc_11	rm_type_iig	D65n_00621	1	REase_MTase_IIG_00021	D65	rm
D65n_padloc_12	rm_type_i	D65n_00792,D65n_00793,D65n_00794,D65n_00795	4	Specificity_I_00025,MTase_I_00004,REase_I_00010	D65	rm
D65n_padloc_2	rosmerta	D65n_00961,D65n_00962	2	RosmerTA__RmrA_2603008502,RosmerTA__RmrT_2603008502	D65	rosmerta
D65n_padloc_3	pd-t4-6	D65n_01050	1	PD-T4-6_WP_153359500.1	D65	other
D65n_padloc_4	abie	D65n_01377,D65n_01378	2	AbiEii_WP_110023304.1,AbiEi_WP_047105540.1	D65	abi
D65n_CBASS_II_6	cbass_ii	D65n_00008,D65n_00009,D65n_00010,D65n_00011	4	CBASS__AG_E1_ThiF,CBASS__Cyclase_II,CBASS__Effector_2TM_SUa-2TM,CBASS__Jab	D65	cbass
D65n_padloc_6	rm_type_i	D65n_00194,D65n_00196	2	MTase_I_00005,REase_I_00009	D65	rm
D65n_padloc_7	rm_type_iii	D65n_01899,D65n_01900	2	MTase_III_00003,REase_III_00001	D65	rm
D65n_padloc_8	dms_other	D65n_00620	1	Specificity_II_00002	D65	dms
D65n_padloc_9	dms_other	D65n_00679,D65n_00680	2	Specificity_I_00017,MTase_I_00016	D65	dms
D65n_RM_Type_II_9	rm_type_ii	D65n_00967,D65n_00968	2	RM_Type_II__Type_II_MTases,RM_Type_II__Type_II_REases	D65	rm
D66_padloc_1	pd-t4-6	D66_00924	1	PD-T4-6_WP_153359500.1	D66	other
D66_padloc_10	rm_type_iig	D66_00669	1	REase_MTase_IIG_00021	D66	rm
D66_padloc_11	pdc-s04	D66_00883	1	PDC-S04_WP_169250289.1	D66	pdc
D66_padloc_12	rosmerta	D66_00880,D66_00881	2	RosmerTA__RmrA_2603008502,RosmerTA__RmrT_2603008502	D66	rosmerta
D66_padloc_2	abie	D66_01362,D66_01363	2	AbiEi_WP_047105540.1,AbiEii_WP_110023304.1	D66	abi
D66_CBASS_II_6	cbass_ii	D66_00143,D66_00144,D66_00145,D66_00146	4	CBASS__AG_E1_ThiF,CBASS__Cyclase_II,CBASS__Effector_2TM_SUa-2TM,CBASS__Jab	D66	cbass
D66_padloc_4	rm_type_i	D66_01486,D66_01487,D66_01488,D66_01489	4	REase_I_00010,MTase_I_00004,Specificity_I_00025	D66	rm
D66_padloc_5	rm_type_i	D66_00245,D66_00247	2	REase_I_00009,MTase_I_00005	D66	rm
D66_padloc_6	rm_type_iii	D66_01899,D66_01900	2	MTase_III_00003,REase_III_00001	D66	rm
D66_padloc_7	dms_other	D66_00610,D66_00611	2	MTase_I_00016,Specificity_I_00017	D66	dms
D66_padloc_8	dms_other	D66_00670	1	Specificity_II_00002	D66	dms
D66_padloc_9	pdc-s04	D66_00666	1	PDC-S04_WP_163235784.1	D66	pdc
D66_RM_Type_II_9	rm_type_ii	D66_00886,D66_00887	2	RM_Type_II__Type_II_MTases,RM_Type_II__Type_II_REases	D66	rm
D67_padloc_1	pdc-s73	D67_01303	1	PDC-S73_WP_007181323.1	D67	pdc
D67_Septu_2	septu	D67_01579,D67_01580	2	Septu__PtuA,Septu__PtuB_2	D67	septu
D67_padloc_3	rm_type_i	D67_01605,D67_01606,D67_01607	3	REase_I_00009,Specificity_I_00073,MTase_I_00005	D67	rm
D67_RloC_1	rloc	D67_01634	1	RloC__RloC	D67	rloc
D67_padloc_5	pdc-s47	D67_00745	1	PDC-S47_WP_148603747.1	D67	pdc
D67_padloc_6	pdc-s30	D67_00870	1	PDC-S30_WP_227961428.1	D67	pdc
D67_padloc_7	pd-t4-6	D67_00951	1	PD-T4-6_WP_153359500.1	D67	other
D67_padloc_8	pdc-m46	D67_01054,D67_01055	2	PDC-M46A_WP_106012724.1,PDC-M46B_WP_216222026.1	D67	pdc
D67_padloc_9	rm_type_ii	D67_01058,D67_01059	2	MTase_II_00115,REase_II_00155	D67	rm
D67_PARIS_II_merge_3	paris_ii_merge	D67_01825	1	Paris_II_merge__AAA_21_DUF4435	D67	paris
D68_padloc_1	abid	D68_01245	1	AbiD	D68	abi
D68_padloc_10	rm_type_i	D68_01211,D68_01212,D68_01213,D68_01214	4	REase_I_00010,MTase_I_00004,Specificity_I_00025	D68	rm
D68_padloc_2	abid	D68_01316	1	AbiD	D68	abi
D68_padloc_3	rm_type_iii	D68_01962,D68_01963	2	REase_III_00001,MTase_III_00003	D68	rm
D68_padloc_4	dms_other	D68_00284,D68_00286,D68_00287,D68_00288	2	MTase_I_00003,Specificity_I_00017	D68	dms
D68_padloc_5	pdc-s30	D68_00527	1	PDC-S30_WP_227961428.1	D68	pdc
D68_padloc_6	rm_type_i	D68_00484,D68_00485,D68_00486	3	REase_I_00009,Specificity_I_00013,MTase_I_00005	D68	rm
D68_padloc_7	rosmerta	D68_01010,D68_01011	2	RosmerTA__RmrT_2603008502,RosmerTA__RmrA_2603008502	D68	rosmerta
D68_padloc_8	pd-t4-6	D68_01150	1	PD-T4-6_WP_153359500.1	D68	other
D68_padloc_9	tmn	D68_01109	1	Tmn_00001	D68	tmn
D69_padloc_1	pd-t4-6	D69_01019	1	PD-T4-6_WP_153359500.1	D69	other
D69_padloc_10	rm_type_iig	D69_00627	1	REase_MTase_IIG_00021	D69	rm
D69_padloc_11	rm_type_i	D69_00694,D69_00695,D69_00696,D69_00697	4	REase_I_00010,MTase_I_00004,Specificity_I_00025	D69	rm
D69_padloc_12	pdc-s04	D69_00819	1	PDC-S04_WP_169250289.1	D69	pdc
D69_padloc_13	rosmerta	D69_00821,D69_00822	2	RosmerTA__RmrT_2603008502,RosmerTA__RmrA_2603008502	D69	rosmerta
D69_padloc_2	abie	D69_01386,D69_01387	2	AbiEi_WP_047105540.1,AbiEii_WP_110023304.1	D69	abi
D69_padloc_3	rm_type_i	D69_00041,D69_00043	2	MTase_I_00005,REase_I_00009	D69	rm
D69_padloc_4	pdc-s05	D69_01469	1	PDC-S05_WP_205747975.1	D69	pdc
D69_padloc_5	rm_type_iii	D69_01880,D69_01881	2	MTase_III_00003,REase_III_00001	D69	rm
D69_CBASS_II_6	cbass_ii	D69_00478,D69_00479,D69_00480,D69_00481	4	CBASS__AG_E1_ThiF,CBASS__Cyclase_II,CBASS__Effector_2TM_SUa-2TM,CBASS__Jab	D69	cbass
D69_padloc_7	dms_other	D69_00568,D69_00569	2	MTase_I_00016,Specificity_I_00017	D69	dms
D69_padloc_8	dms_other	D69_00628	1	Specificity_II_00002	D69	dms
D69_padloc_9	pdc-s04	D69_00624	1	PDC-S04_WP_163235784.1	D69	pdc
D69_RM_Type_II_9	rm_type_ii	D69_00815,D69_00816	2	RM_Type_II__Type_II_MTases,RM_Type_II__Type_II_REases	D69	rm
D7_padloc_1	dms_other	D7_00008,D7_00009,D7_00010,D7_00011	2	MTase_I_00003,Specificity_I_00017	D7	dms
D7_padloc_2	rm_type_iii	D7_01941,D7_01942	2	REase_III_00001,MTase_III_00003	D7	rm
D7_padloc_3	pdc-s30	D7_00906	1	PDC-S30_WP_227961428.1	D7	pdc
D7_padloc_4	rm_type_i	D7_00947,D7_00948,D7_00949	3	MTase_I_00005,Specificity_I_00013,REase_I_00009	D7	rm
D7_padloc_5	rosmerta	D7_01173,D7_01174	2	RosmerTA__RmrA_2603008502,RosmerTA__RmrT_2603008502	D7	rosmerta
D7_padloc_6	pd-t4-6	D7_01363	1	PD-T4-6_WP_153359500.1	D7	other
D7_padloc_7	tmn	D7_01322	1	Tmn_00001	D7	tmn
D7_padloc_8	rm_type_i	D7_01397,D7_01398,D7_01399,D7_01400	4	Specificity_I_00025,MTase_I_00004,REase_I_00010	D7	rm
D70_padloc_1	pd-t4-6	D70_00993	1	PD-T4-6_WP_153359500.1	D70	other
D70_padloc_10	rm_type_iig	D70_00602	1	REase_MTase_IIG_00021	D70	rm
D70_padloc_11	rm_type_i	D70_00635,D70_00636,D70_00637,D70_00638	4	Specificity_I_00025,MTase_I_00004,REase_I_00010	D70	rm
D70_padloc_12	pdc-s04	D70_00809	1	PDC-S04_WP_169250289.1	D70	pdc
D70_padloc_13	rosmerta	D70_00806,D70_00807	2	RosmerTA__RmrA_2603008502,RosmerTA__RmrT_2603008502	D70	rosmerta
D70_padloc_2	abie	D70_01340,D70_01341	2	AbiEii_WP_110023304.1,AbiEi_WP_047105540.1	D70	abi
D70_padloc_3	pdc-s05	D70_01465	1	PDC-S05_WP_205747975.1	D70	pdc
D70_padloc_4	rm_type_i	D70_00163,D70_00165	2	MTase_I_00005,REase_I_00009	D70	rm
D70_padloc_5	rm_type_iii	D70_01879,D70_01880	2	MTase_III_00003,REase_III_00001	D70	rm
D70_CBASS_II_6	cbass_ii	D70_00452,D70_00453,D70_00454,D70_00455	4	CBASS__AG_E1_ThiF,CBASS__Cyclase_II,CBASS__Effector_2TM_SUa-2TM,CBASS__Jab	D70	cbass
D70_padloc_7	dms_other	D70_00543,D70_00544	2	MTase_I_00016,Specificity_I_00017	D70	dms
D70_padloc_8	dms_other	D70_00603	1	Specificity_II_00002	D70	dms
D70_padloc_9	pdc-s04	D70_00599	1	PDC-S04_WP_163235784.1	D70	pdc
D70_RM_Type_II_9	rm_type_ii	D70_00812,D70_00813	2	RM_Type_II__Type_II_MTases,RM_Type_II__Type_II_REases	D70	rm
D71_padloc_1	rm_type_i	D71_01139,D71_01140,D71_01141,D71_01142	4	Specificity_I_00025,MTase_I_00004,REase_I_00010	D71	rm
D71_padloc_10	pd-t4-6	D71_01035	1	PD-T4-6_WP_153359500.1	D71	other
D71_padloc_11	tmn	D71_00994	1	Tmn_00001	D71	tmn
D71_padloc_2	rm_type_i	D71_01575,D71_01576,D71_01577	3	MTase_I_00005,Specificity_I_00013,REase_I_00009	D71	rm
D71_padloc_3	dms_other	D71_01636,D71_01637,D71_01638,D71_01639	2	Specificity_I_00017,MTase_I_00003	D71	dms
D71_padloc_4	gabija	D71_01667,D71_01668	2	GajA_00005,GajB_00026	D71	gabija
D71_padloc_5	pdc-m22	D71_00121,D71_00122	2	PDC-M22B_WP_111919284.1,PDC-M22A_WP_228475268.1	D71	pdc
D71_padloc_6	rosmerta	D71_01795,D71_01796	2	RosmerTA__RmrT_2603008502,RosmerTA__RmrA_2603008502	D71	rosmerta
D71_padloc_7	rm_type_iii	D71_02005,D71_02006	2	REase_III_00001,MTase_III_00003	D71	rm
D71_padloc_8	abie	D71_00757,D71_00758	2	AbiEii_WP_110023304.1,AbiEi_WP_047105540.1	D71	abi
D71_padloc_9	pdc-s30	D71_00857	1	PDC-S30_WP_227961428.1	D71	pdc
D72_padloc_1	pdc-m46	D72_01056,D72_01057	2	PDC-M46A_WP_106012724.1,PDC-M46B_WP_216222026.1	D72	pdc
D72_padloc_2	rm_type_ii	D72_01061,D72_01062	2	MTase_II_00115,REase_II_00155	D72	rm
D72_padloc_3	pdc-s73	D72_01242	1	PDC-S73_WP_007181323.1	D72	pdc
D72_Septu_2	septu	D72_01620,D72_01621	2	Septu__PtuA,Septu__PtuB_2	D72	septu
D72_RloC_1	rloc	D72_01653	1	RloC__RloC	D72	rloc
D72_padloc_6	pdc-s47	D72_00268	1	PDC-S47_WP_148603747.1	D72	pdc
D72_padloc_7	pdc-s30	D72_00702	1	PDC-S30_WP_227961428.1	D72	pdc
D72_padloc_8	pd-t4-6	D72_00953	1	PD-T4-6_WP_153359500.1	D72	other
D72_PARIS_II_merge_3	paris_ii_merge	D72_01841	1	Paris_II_merge__AAA_21_DUF4435	D72	paris
D73_padloc_1	pdc-s11	D73_01320	1	PDC-S11_WP_167956302.1	D73	pdc
D73_padloc_10	pdc-s04	D73_00649	1	PDC-S04_WP_201691753.1	D73	pdc
D73_padloc_11	rm_type_i	D73_00647,D73_00648,D73_00650,D73_00651	4	MTase_I_00005,Specificity_I_00073,Specificity_I_00134,REase_I_00009	D73	rm
D73_padloc_12	cas_type_ii-a	D73_00802,D73_00803,D73_00804,D73_00805	4	cd09643,Cas1_II_WP_078484493.1,Cas2_II_WP_167337171.1,Csn2_WP_024413352.1	D73	crispr_cas
D73_padloc_13	pd-t4-6	D73_01184	1	PD-T4-6_WP_153359500.1	D73	other
D73_padloc_2	rm_type_ii	D73_01313,D73_01314,D73_01315,D73_01316	4	MTase_II_00080,MTase_II_00157,REase_II_00150,REase_II_00171	D73	rm
D73_padloc_3	pdc-s07	D73_01519	1	PDC-S07_WP_110056698.1	D73	pdc
D73_padloc_4	rm_type_iv	D73_01520	1	mREase_IV_00004	D73	rm
D73_padloc_5	pdc-s04	D73_01646	1	PDC-S04_WP_163235784.1	D73	pdc
D73_padloc_6	aditi	D73_01687,D73_01688	2	Aditi__DitA,Aditi__DitB	D73	aditi
D73_padloc_7	gabija	D73_00165,D73_00166	2	GajA_00019,GajB_00013	D73	gabija
D73_padloc_8	rosmerta	D73_01867,D73_01868	2	RosmerTA__RmrT_2600853143,RosmerTA__RmrA_2600853143	D73	rosmerta
D73_padloc_9	pdc-s22	D73_02055	1	PDC-S22_WP_003530377.1	D73	pdc
D74_padloc_1	pdc-s04	D74_01214	1	PDC-S04_WP_163235784.1	D74	pdc
D74_padloc_10	rm_type_i	D74_00244,D74_00246	2	MTase_I_00005,REase_I_00009	D74	rm
D74_padloc_11	abie	D74_02177,D74_02178	2	AbiEii_WP_110023304.1,AbiEi_WP_047105540.1	D74	abi
D74_padloc_12	abid	D74_02196	1	AbiD	D74	abi
D74_padloc_13	pd-t4-6	D74_00724	1	PD-T4-6_WP_153359500.1	D74	other
D74_padloc_14	pdc-s02	D74_00998	1	PDC-S02_WP_080642564.1	D74	pdc
D74_padloc_2	pdc-m46	D74_01652,D74_01653	2	PDC-M46B_WP_216222026.1,PDC-M46A_WP_106012724.1	D74	pdc
D74_padloc_3	hachiman_type_i	D74_01701,D74_01702	2	HamA1_00022,HamB1_00007	D74	hachiman
D74_CBASS_II_6	cbass_ii	D74_01758,D74_01759,D74_01760,D74_01761	4	CBASS__AG_E1_ThiF,CBASS__Cyclase_II,CBASS__Effector_2TM_SUa-2TM,CBASS__Jab	D74	cbass
D74_padloc_5	paris	D74_01978,D74_01979	2	DUF4435,AriA_WP_163211684.1	D74	paris
D74_padloc_6	rm_type_i	D74_01980,D74_01981,D74_01983	3	Specificity_I_00017,MTase_I_00016,REase_I_00001	D74	rm
D74_padloc_7	rm_type_iii	D74_01993,D74_01994	2	REase_III_00001,MTase_III_00003	D74	rm
D74_padloc_8	sofic	D74_01959	1	SoFic__SoFic	D74	sofic
D74_padloc_9	pdc-s30	D74_00202	1	PDC-S30_WP_227961428.1	D74	pdc
D74_RM_Type_IV_10	rm_type_iv	D74_00802	1	RM_Type_IV__Type_IV_REases	D74	rm
D75_padloc_1	pd-t4-6	D75_01597	1	PD-T4-6_WP_153359500.1	D75	other
D75_padloc_10	pdc-s05	D75_00785	1	PDC-S05_WP_205747975.1	D75	pdc
D75_padloc_11	cas_type_ii-a	D75_01037,D75_01038,D75_01039,D75_01041	4	cas9_maka_4_II,Cas1_II_WP_078484493.1,Cas2_II_WP_167337171.1,cd09758	D75	crispr_cas
D75_padloc_12	rosmerta	D75_01393,D75_01394	2	RosmerTA__RmrT_2600853143,RosmerTA__RmrA_2600853143	D75	rosmerta
D75_padloc_2	dms_other	D75_01883,D75_01884,D75_01886,D75_01887,D75_01889	2	MTase_II_00020,Orf5_00002	D75	dms
D75_padloc_3	pdc-s04	D75_01888	1	PDC-S04_WP_169250289.1	D75	pdc
D75_padloc_4	rm_type_ii	D75_01883,D75_01884	2	REase_II_00048,MTase_II_00058	D75	rm
D75_AbiK_2	abik	D75_01929	1	AbiK__AbiK	D75	abi
D75_padloc_6	pdc-m24	D75_00314,D75_00315	2	PDC-M24A_WP_014405001.1,PDC-M24B_WP_172176026.1	D75	pdc
D75_padloc_7	pdc-s04	D75_00445	1	PDC-S04_WP_163235784.1	D75	pdc
D75_padloc_8	pdc-s50	D75_00357	1	PDC-S50_WP_014253608.1	D75	pdc
D75_padloc_9	gabija	D75_00355,D75_00356	2	GajA_00001,GajB_00001	D75	gabija
D75_RM_Type_IIG_6	rm_type_iig	D75_00834	1	RM_Type_IIG__Type_IIG	D75	rm
D75_RM_Type_IIG_7	rm_type_iig	D75_01392	1	RM_Type_IIG__Type_IIG	D75	rm
D76_padloc_1	pdc-m46	D76_01549,D76_01550	2	PDC-M46B_WP_216222026.1,PDC-M46A_WP_106012724.1	D76	pdc
D76_padloc_2	rm_type_ii	D76_01545,D76_01546	2	REase_II_00155,MTase_II_00115	D76	rm
D76_RloC_1	rloc	D76_01769	1	RloC__RloC	D76	rloc
D76_padloc_4	pdc-s47	D76_00798	1	PDC-S47_WP_148603747.1	D76	pdc
D76_Septu_2	septu	D76_00934,D76_00935	2	Septu__PtuA,Septu__PtuB_2	D76	septu
D76_padloc_6	pdc-s73	D76_01007	1	PDC-S73_WP_007181323.1	D76	pdc
D76_padloc_7	pdc-s30	D76_01096	1	PDC-S30_WP_227961428.1	D76	pdc
D76_padloc_8	pd-t4-6	D76_01245	1	PD-T4-6_WP_153359500.1	D76	other
D76_PARIS_II_merge_3	paris_ii_merge	D76_01511	1	Paris_II_merge__AAA_21_DUF4435	D76	paris
D77_padloc_1	pdc-s04	D77_01258	1	PDC-S04_WP_163235784.1	D77	pdc
D77_padloc_10	abid	D77_02199	1	AbiD	D77	abi
D77_padloc_11	pdc-s30	D77_00383	1	PDC-S30_WP_227961428.1	D77	pdc
D77_padloc_12	rm_type_i	D77_00425,D77_00427	2	MTase_I_00005,REase_I_00009	D77	rm
D77_padloc_13	pd-t4-6	D77_00803	1	PD-T4-6_WP_153359500.1	D77	other
D77_padloc_14	pdc-s02	D77_01056	1	PDC-S02_WP_080642564.1	D77	pdc
D77_padloc_2	pdc-m46	D77_01640,D77_01641	2	PDC-M46A_WP_106012724.1,PDC-M46B_WP_216222026.1	D77	pdc
D77_padloc_3	hachiman_type_i	D77_01695,D77_01696	2	HamB1_00007,HamA1_00022	D77	hachiman
D77_CBASS_II_6	cbass_ii	D77_01738,D77_01739,D77_01740,D77_01741	4	CBASS__AG_E1_ThiF,CBASS__Cyclase_II,CBASS__Effector_2TM_SUa-2TM,CBASS__Jab	D77	cbass
D77_padloc_5	paris	D77_01972,D77_01973	2	AriA_WP_163211684.1,DUF4435	D77	paris
D77_padloc_6	rm_type_i	D77_01968,D77_01970,D77_01971	3	REase_I_00001,MTase_I_00016,Specificity_I_00017	D77	rm
D77_padloc_7	rm_type_iii	D77_01957,D77_01958	2	MTase_III_00003,REase_III_00001	D77	rm
D77_padloc_8	sofic	D77_01992	1	SoFic__SoFic	D77	sofic
D77_padloc_9	abie	D77_02175,D77_02176	2	AbiEi_WP_047105540.1,AbiEii_WP_110023304.1	D77	abi
D77_RM_Type_IV_10	rm_type_iv	D77_01018	1	RM_Type_IV__Type_IV_REases	D77	rm
D78n_padloc_1	rm_type_i	D78n_01219,D78n_01220,D78n_01221,D78n_01222	4	REase_I_00010,MTase_I_00004,Specificity_I_00025	D78	rm
D78n_padloc_2	dms_other	D78n_00289,D78n_00290,D78n_00291,D78n_00292	2	MTase_I_00003,Specificity_I_00017	D78	dms
D78n_padloc_3	rm_type_iii	D78n_00278,D78n_00279	2	MTase_III_00003,REase_III_00001	D78	rm
D78n_padloc_4	pdc-s30	D78n_00533	1	PDC-S30_WP_227961428.1	D78	pdc
D78n_padloc_5	rm_type_i	D78n_00490,D78n_00491,D78n_00492	3	REase_I_00009,Specificity_I_00013,MTase_I_00005	D78	rm
D78n_padloc_6	rosmerta	D78n_00896,D78n_00897	2	RosmerTA__RmrA_2603008502,RosmerTA__RmrT_2603008502	D78	rosmerta
D78n_padloc_7	pd-t4-6	D78n_01086	1	PD-T4-6_WP_153359500.1	D78	other
D78n_padloc_8	tmn	D78n_01045	1	Tmn_00001	D78	tmn
D79_Abi2_1	abi2	D79_02081	1	Abi2__Abi_2	D79	abi
D79_padloc_10	rm_type_i	D79_01460,D79_01463,D79_01464	3	MTase_I_00005,Specificity_I_00036,REase_I_00009	D79	rm
D79_padloc_11	cas_type_ii-a	D79_00282,D79_00283,D79_00284,D79_00285	4	Csn2_WP_024413352.1,Cas2_II_WP_167337171.1,Cas1_II_WP_078484493.1,cd09643	D79	crispr_cas
D79_padloc_12	rosmerta	D79_02031,D79_02032	2	RosmerTA__RmrT_2600853143,RosmerTA__RmrA_2600853143	D79	rosmerta
D79_padloc_13	aditi	D79_02048,D79_02049	2	Aditi__DitA,Aditi__DitB	D79	aditi
D79_padloc_2	pd-t4-6	D79_00646	1	PD-T4-6_WP_153359500.1	D79	other
D79_padloc_3	pdc-s11	D79_00736	1	PDC-S11_WP_167956302.1	D79	pdc
D79_padloc_4	rm_type_ii	D79_00740,D79_00741,D79_00742,D79_00743	4	REase_II_00171,REase_II_00150,MTase_II_00157,MTase_II_00080	D79	rm
D79_padloc_5	pdc-s07	D79_00818	1	PDC-S07_WP_110056698.1	D79	pdc
D79_padloc_6	rm_type_iv	D79_00819	1	mREase_IV_00004	D79	rm
D79_padloc_7	pdc-s04	D79_00978	1	PDC-S04_WP_163235784.1	D79	pdc
D79_padloc_8	abid	D79_01219	1	AbiD	D79	abi
D79_padloc_9	pdc-s04	D79_01462	1	PDC-S04_WP_201691753.1	D79	pdc
D8_padloc_1	pd-t4-6	D8_01185	1	PD-T4-6_WP_153359500.1	D8	other
D8_padloc_10	gabija	D8_00355,D8_00356	2	GajA_00019,GajB_00013	D8	gabija
D8_padloc_11	pdc-s04	D8_00698	1	PDC-S04_WP_201691753.1	D8	pdc
D8_padloc_12	rm_type_i	D8_00696,D8_00697,D8_00699,D8_00700	4	REase_I_00009,Specificity_I_00134,Specificity_I_00073,MTase_I_00005	D8	rm
D8_padloc_13	cas_type_ii-a	D8_00776,D8_00777,D8_00778,D8_00779	4	Csn2_WP_024413352.1,Cas2_II_WP_167337171.1,Cas1_II_WP_078484493.1,cd09643	D8	crispr_cas
D8_padloc_2	pdc-s11	D8_01321	1	PDC-S11_WP_167956302.1	D8	pdc
D8_padloc_3	rm_type_ii	D8_01314,D8_01315,D8_01316,D8_01317	4	MTase_II_00080,MTase_II_00157,REase_II_00150,REase_II_00171	D8	rm
D8_padloc_4	pdc-s07	D8_01520	1	PDC-S07_WP_110056698.1	D8	pdc
D8_padloc_5	rm_type_iv	D8_01519	1	mREase_IV_00004	D8	rm
D8_padloc_6	pdc-s04	D8_01677	1	PDC-S04_WP_163235784.1	D8	pdc
D8_padloc_7	aditi	D8_01764,D8_01765	2	Aditi__DitB,Aditi__DitA	D8	aditi
D8_padloc_8	rosmerta	D8_01861,D8_01862	2	RosmerTA__RmrA_2600853143,RosmerTA__RmrT_2600853143	D8	rosmerta
D8_padloc_9	pdc-s22	D8_02056	1	PDC-S22_WP_003530377.1	D8	pdc
D80_padloc_1	pdc-m46	D80_01518,D80_01519	2	PDC-M46A_WP_106012724.1,PDC-M46B_WP_216222026.1	D80	pdc
D80_padloc_2	rm_type_ii	D80_01522,D80_01523	2	MTase_II_00115,REase_II_00155	D80	rm
D80_RloC_2	rloc	D80_01845	1	RloC__RloC	D80	rloc
D80_padloc_4	abie	D80_00225,D80_00226	2	AbiEii_WP_110023304.1,AbiEi_WP_047105540.1	D80	abi
D80_Septu_4	septu	D80_00831,D80_00832	2	Septu__PtuA,Septu__PtuB_2	D80	septu
D80_padloc_6	pdc-s73	D80_00980	1	PDC-S73_WP_007181323.1	D80	pdc
D80_padloc_7	pdc-s30	D80_00994	1	PDC-S30_WP_227961428.1	D80	pdc
D80_padloc_8	pdc-s47	D80_01123	1	PDC-S47_WP_148603747.1	D80	pdc
D80_padloc_9	pd-t4-6	D80_01222	1	PD-T4-6_WP_153359500.1	D80	other
D80_Stk2_3	stk2	D80_00257	1	Stk2__Stk2	D80	stk2
D80_PARIS_II_merge_5	paris_ii_merge	D80_01496	1	Paris_II_merge__AAA_21_DUF4435	D80	paris
D81_padloc_1	pdc-m46	D81_01518,D81_01519	2	PDC-M46A_WP_106012724.1,PDC-M46B_WP_216222026.1	D81	pdc
D81_padloc_2	rm_type_ii	D81_01522,D81_01523	2	MTase_II_00115,REase_II_00155	D81	rm
D81_RloC_2	rloc	D81_01845	1	RloC__RloC	D81	rloc
D81_padloc_4	abie	D81_00225,D81_00226	2	AbiEii_WP_110023304.1,AbiEi_WP_047105540.1	D81	abi
D81_Septu_4	septu	D81_00834,D81_00835	2	Septu__PtuA,Septu__PtuB_2	D81	septu
D81_padloc_6	pdc-s73	D81_00980	1	PDC-S73_WP_007181323.1	D81	pdc
D81_padloc_7	pdc-s30	D81_00994	1	PDC-S30_WP_227961428.1	D81	pdc
D81_padloc_8	pdc-s47	D81_01099	1	PDC-S47_WP_148603747.1	D81	pdc
D81_padloc_9	pd-t4-6	D81_01222	1	PD-T4-6_WP_153359500.1	D81	other
D81_Stk2_3	stk2	D81_00257	1	Stk2__Stk2	D81	stk2
D81_PARIS_II_merge_5	paris_ii_merge	D81_01441	1	Paris_II_merge__AAA_21_DUF4435	D81	paris
D83_padloc_1	dodola	D83_01480,D83_01481	2	Dodola__DolA,Dodola__DolB	D83	dodola
D83_padloc_10	rm_type_iii	D83_01882,D83_01883	2	REase_III_00001,MTase_III_00003	D83	rm
D83_padloc_11	pd-t4-6	D83_01894	1	PD-T4-6_WP_153359500.1	D83	other
D83_padloc_12	sofic	D83_01912	1	SoFic__SoFic	D83	sofic
D83_padloc_13	pdc-m46	D83_01927,D83_01928	2	PDC-M46B_WP_216222026.1,PDC-M46A_WP_106012724.1	D83	pdc
D83_padloc_14	rosmerta	D83_02021,D83_02022	2	RosmerTA__RmrT_2603008502,RosmerTA__RmrA_2603008502	D83	rosmerta
D83_padloc_15	pdc-s04	D83_00985	1	PDC-S04_WP_163235784.1	D83	pdc
D83_padloc_2	pdc-s04	D83_01589	1	PDC-S04_WP_201691753.1	D83	pdc
D83_padloc_3	rm_type_i	D83_01587,D83_01590,D83_01591	3	MTase_I_00005,Specificity_I_00073,REase_I_00009	D83	rm
D83_padloc_4	abid	D83_00037	1	AbiD	D83	abi
D83_padloc_5	rm_type_i	D83_00092,D83_00095,D83_00096,D83_00097	4	Specificity_I_00025,MTase_I_00004,REase_I_00010	D83	rm
D83_padloc_6	pdc-s11	D83_01704	1	PDC-S11_WP_167956302.1	D83	pdc
D83_padloc_7	rm_type_ii	D83_01708,D83_01709,D83_01710,D83_01711	4	REase_II_00171,REase_II_00150,MTase_II_00157,MTase_II_00080	D83	rm
D83_padloc_8	pdc-s04	D83_01786	1	PDC-S04_WP_002996767.1	D83	pdc
D83_padloc_9	rm_type_i	D83_01869,D83_01870,D83_01871	3	Specificity_I_00113,MTase_I_00016,REase_I_00001	D83	rm
D83_PARIS_II_merge_2	paris_ii_merge	D83_01868	1	Paris_II_merge__AAA_21_DUF4435	D83	paris
D84n_padloc_1	rm_type_i	D84n_01345,D84n_01346,D84n_01347,D84n_01348	4	Specificity_I_00025,MTase_I_00004,REase_I_00010	D84	rm
D84n_padloc_2	dms_other	D84n_00466,D84n_00467,D84n_00468,D84n_00469	2	Specificity_I_00017,MTase_I_00003	D84	dms
D84n_padloc_3	rm_type_iii	D84n_00479,D84n_00480	2	REase_III_00001,MTase_III_00003	D84	rm
D84n_padloc_4	pdc-s30	D84n_00564	1	PDC-S30_WP_227961428.1	D84	pdc
D84n_padloc_5	rm_type_i	D84n_00521,D84n_00522,D84n_00523	3	REase_I_00009,Specificity_I_00013,MTase_I_00005	D84	rm
D84n_padloc_6	abie	D84n_00829,D84n_00830	2	AbiEi_WP_047105540.1,AbiEii_WP_110023304.1	D84	abi
D84n_padloc_7	rosmerta	D84n_01120,D84n_01121	2	RosmerTA__RmrA_2603008502,RosmerTA__RmrT_2603008502	D84	rosmerta
D84n_padloc_8	pd-t4-6	D84n_01248	1	PD-T4-6_WP_153359500.1	D84	other
D84n_padloc_9	tmn	D84n_01289	1	Tmn_00001	D84	tmn
D85_padloc_1	pdc-s47	D85_01138	1	PDC-S47_WP_148603747.1	D85	pdc
D85_padloc_10	pdc-s05	D85_01886	1	PDC-S05_WP_181573034.1	D85	pdc
D85_padloc_11	rm_type_i	D85_01881,D85_01884,D85_01885,D85_01887	4	REase_I_00004,Specificity_I_00060,Specificity_I_00026,MTase_I_00005	D85	rm
D85_padloc_12	pd-t4-6	D85_00494	1	PD-T4-6_WP_153359500.1	D85	other
D85_padloc_13	pdc-s04	D85_00622	1	PDC-S04_WP_002996767.1	D85	pdc
D85_padloc_14	aditi	D85_00889,D85_00890	2	Aditi__DitB,Aditi__DitA	D85	aditi
D85_padloc_2	dms_other	D85_01298,D85_01299	2	REase_I_00009,Specificity_I_00127	D85	dms
D85_padloc_3	prrc	D85_01300	1	PrrC	D85	prrc
D85_padloc_4	pdc-s07	D85_01318	1	PDC-S07_WP_110056698.1	D85	pdc
D85_padloc_5	rm_type_iv	D85_01319	1	mREase_IV_00004	D85	rm
D85_RloC_2	rloc	D85_01502	1	RloC__RloC	D85	rloc
D85_padloc_7	rm_type_ii	D85_01510,D85_01511	2	REase_II_00153,MTase_II_00083	D85	rm
D85_padloc_8	pdc-s04	D85_00008	1	PDC-S04_WP_201691753.1	D85	pdc
D85_padloc_9	rm_type_i	D85_00006,D85_00007,D85_00010	3	REase_I_00009,Specificity_I_00134,MTase_I_00005	D85	rm
D85_RM_Type_IIG_8	rm_type_iig	D85_00736	1	RM_Type_IIG__Type_IIG	D85	rm
D85_AbiZ_1	abiz	D85_01512	1	AbiZ__AbiZ	D85	abi
D86_padloc_1	pdc-s04	D86_01341	1	PDC-S04_WP_163235784.1	D86	pdc
D86_padloc_10	rosmerta	D86_02028,D86_02029	2	RosmerTA__RmrA_2603008502,RosmerTA__RmrT_2603008502	D86	rosmerta
D86_padloc_11	pdc-s04	D86_00547	1	PDC-S04_WP_201691753.1	D86	pdc
D86_padloc_12	rm_type_i	D86_00545,D86_00546,D86_00549	3	REase_I_00009,Specificity_I_00027,MTase_I_00005	D86	rm
D86_padloc_13	dodola	D86_00775,D86_00776	2	Dodola__DolA,Dodola__DolB	D86	dodola
D86_padloc_14	abid	D86_01068	1	AbiD	D86	abi
D86_padloc_15	abie	D86_01046,D86_01047	2	AbiEii_WP_110023304.1,AbiEi_WP_047105540.1	D86	abi
D86_padloc_16	rm_type_i	D86_01264,D86_01267,D86_01268,D86_01269	4	Specificity_I_00025,MTase_I_00004,REase_I_00010	D86	rm
D86_padloc_2	pd-t4-6	D86_01460	1	PD-T4-6_WP_153359500.1	D86	other
D86_padloc_3	rm_type_ii	D86_01471,D86_01472	2	MTase_II_00083,REase_II_00020	D86	rm
D86_padloc_4	pdc-s11	D86_01805	1	PDC-S11_WP_167956302.1	D86	pdc
D86_padloc_5	rm_type_ii	D86_01798,D86_01799,D86_01800,D86_01801	4	MTase_II_00080,MTase_II_00157,REase_II_00150,REase_II_00171	D86	rm
D86_padloc_6	rm_type_i	D86_01893,D86_01894,D86_01895	3	Specificity_I_00113,MTase_I_00016,REase_I_00001	D86	rm
D86_padloc_7	rm_type_iii	D86_01905,D86_01906	2	REase_III_00001,MTase_III_00003	D86	rm
D86_padloc_8	sofic	D86_01944	1	SoFic__SoFic	D86	sofic
D86_padloc_9	pdc-m46	D86_01976,D86_01977	2	PDC-M46B_WP_216222026.1,PDC-M46A_WP_106012724.1	D86	pdc
D86_PARIS_II_merge_3	paris_ii_merge	D86_01892	1	Paris_II_merge__AAA_21_DUF4435	D86	paris
D87_padloc_1	rm_type_i	D87_01364,D87_01365,D87_01366,D87_01369	4	REase_I_00010,MTase_I_00004,Specificity_I_00025	D87	rm
D87_padloc_10	rosmerta	D87_02023,D87_02024	2	RosmerTA__RmrT_2603008502,RosmerTA__RmrA_2603008502	D87	rosmerta
D87_padloc_11	pdc-s04	D87_00547	1	PDC-S04_WP_201691753.1	D87	pdc
D87_padloc_12	rm_type_i	D87_00545,D87_00546,D87_00549	3	REase_I_00009,Specificity_I_00027,MTase_I_00005	D87	rm
D87_padloc_13	dodola	D87_00775,D87_00776	2	Dodola__DolA,Dodola__DolB	D87	dodola
D87_padloc_14	abid	D87_01068	1	AbiD	D87	abi
D87_padloc_15	abie	D87_01046,D87_01047	2	AbiEii_WP_110023304.1,AbiEi_WP_047105540.1	D87	abi
D87_padloc_16	rm_type_ii	D87_01229,D87_01230	2	MTase_II_00083,REase_II_00020	D87	rm
D87_padloc_2	pdc-s04	D87_01428	1	PDC-S04_WP_163235784.1	D87	pdc
D87_padloc_3	pd-t4-6	D87_01547	1	PD-T4-6_WP_153359500.1	D87	other
D87_padloc_4	pdc-s11	D87_01780	1	PDC-S11_WP_167956302.1	D87	pdc
D87_padloc_5	rm_type_ii	D87_01784,D87_01785,D87_01786,D87_01787	4	REase_II_00171,REase_II_00150,MTase_II_00157,MTase_II_00080	D87	rm
D87_padloc_6	rm_type_i	D87_01892,D87_01893,D87_01894	3	Specificity_I_00113,MTase_I_00016,REase_I_00001	D87	rm
D87_padloc_7	rm_type_iii	D87_01904,D87_01905	2	REase_III_00001,MTase_III_00003	D87	rm
D87_padloc_8	sofic	D87_01943	1	SoFic__SoFic	D87	sofic
D87_padloc_9	pdc-m46	D87_01988,D87_01989	2	PDC-M46A_WP_106012724.1,PDC-M46B_WP_216222026.1	D87	pdc
D87_PARIS_II_merge_3	paris_ii_merge	D87_01891	1	Paris_II_merge__AAA_21_DUF4435	D87	paris
D88_padloc_1	pdc-s47	D88_01112	1	PDC-S47_WP_148603747.1	D88	pdc
D88_padloc_10	pdc-s05	D88_01883	1	PDC-S05_WP_181573034.1	D88	pdc
D88_padloc_11	rm_type_i	D88_01878,D88_01881,D88_01882,D88_01884	4	REase_I_00004,Specificity_I_00060,Specificity_I_00026,MTase_I_00005	D88	rm
D88_padloc_12	pdc-s04	D88_00479	1	PDC-S04_WP_002996767.1	D88	pdc
D88_padloc_13	aditi	D88_00771,D88_00772	2	Aditi__DitA,Aditi__DitB	D88	aditi
D88_padloc_14	pd-t4-6	D88_00950	1	PD-T4-6_WP_153359500.1	D88	other
D88_padloc_2	dms_other	D88_01193,D88_01194	2	Specificity_I_00127,REase_I_00009	D88	dms
D88_padloc_3	prrc	D88_01192	1	PrrC	D88	prrc
D88_padloc_4	pdc-s07	D88_01256	1	PDC-S07_WP_110056698.1	D88	pdc
D88_padloc_5	rm_type_iv	D88_01257	1	mREase_IV_00004	D88	rm
D88_padloc_6	pdc-s04	D88_00008	1	PDC-S04_WP_201691753.1	D88	pdc
D88_padloc_7	rm_type_i	D88_00006,D88_00007,D88_00010	3	REase_I_00009,Specificity_I_00134,MTase_I_00005	D88	rm
D88_RloC_2	rloc	D88_01499	1	RloC__RloC	D88	rloc
D88_padloc_9	rm_type_ii	D88_01507,D88_01508	2	REase_II_00153,MTase_II_00083	D88	rm
D88_RM_Type_IIG_8	rm_type_iig	D88_00586	1	RM_Type_IIG__Type_IIG	D88	rm
D88_AbiZ_1	abiz	D88_01509	1	AbiZ__AbiZ	D88	abi
D89_padloc_1	pdc-s11	D89_00774	1	PDC-S11_WP_167956302.1	D89	pdc
D89_padloc_10	pd-t4-6	D89_00503	1	PD-T4-6_WP_153359500.1	D89	other
D89_padloc_11	rosmerta	D89_02018,D89_02019	2	RosmerTA__RmrA_2600853143,RosmerTA__RmrT_2600853143	D89	rosmerta
D89_padloc_12	pdc-s04	D89_00556	1	PDC-S04_WP_201691753.1	D89	pdc
D89_padloc_13	rm_type_i	D89_00554,D89_00557,D89_00558	3	MTase_I_00005,Specificity_I_00027,REase_I_00009	D89	rm
D89_padloc_2	rm_type_ii	D89_00779,D89_00780,D89_00781,D89_00782	4	REase_II_00171,REase_II_00150,MTase_II_00157,MTase_II_00080	D89	rm
D89_padloc_3	aditi	D89_00993,D89_00994	2	Aditi__DitB,Aditi__DitA	D89	aditi
D89_padloc_4	pdc-s22	D89_00155	1	PDC-S22_WP_003530377.1	D89	pdc
D89_padloc_5	pdc-s04	D89_01320	1	PDC-S04_WP_163235784.1	D89	pdc
D89_padloc_6	abie	D89_01386,D89_01387	2	AbiEii_WP_110023304.1,AbiEi_WP_047105540.1	D89	abi
D89_padloc_7	pdc-s07	D89_01439	1	PDC-S07_WP_110056698.1	D89	pdc
D89_padloc_8	rm_type_iv	D89_01438	1	mREase_IV_00004	D89	rm
D89_padloc_9	cas_type_ii-a	D89_01498,D89_01499,D89_01500,D89_01501	4	Csn2_WP_024413352.1,Cas2_II_WP_167337171.1,Cas1_II_WP_078484493.1,cd09643	D89	crispr_cas
D9_padloc_1	pdc-s11	D9_01074	1	PDC-S11_WP_167956302.1	D9	pdc
D9_padloc_10	pdc-s22	D9_02022	1	PDC-S22_WP_003530377.1	D9	pdc
D9_Abi2_1	abi2	D9_00481	1	Abi2__Abi_2	D9	abi
D9_padloc_12	abie	D9_00483,D9_00484	2	AbiEii_WP_110023304.1,AbiEi_WP_047105540.1	D9	abi
D9_padloc_13	cas_type_ii-a	D9_00543,D9_00544,D9_00545,D9_00546	4	Csn2_WP_024413352.1,Cas2_II_WP_167337171.1,Cas1_II_WP_078484493.1,cd09643	D9	crispr_cas
D9_padloc_14	gabija	D9_00789,D9_00790	2	GajB_00013,GajA_00019	D9	gabija
D9_padloc_15	pd-t4-6	D9_00915	1	PD-T4-6_WP_153359500.1	D9	other
D9_padloc_2	rm_type_ii	D9_01067,D9_01068,D9_01069,D9_01070	4	MTase_II_00080,MTase_II_00157,REase_II_00150,REase_II_00171	D9	rm
D9_padloc_3	pdc-s07	D9_01326	1	PDC-S07_WP_110056698.1	D9	pdc
D9_padloc_4	rm_type_iv	D9_01327	1	mREase_IV_00004	D9	rm
D9_padloc_5	pdc-s04	D9_01604	1	PDC-S04_WP_163235784.1	D9	pdc
D9_padloc_6	aditi	D9_01610,D9_01611	2	Aditi__DitA,Aditi__DitB	D9	aditi
D9_padloc_7	rosmerta	D9_01821,D9_01822	2	RosmerTA__RmrT_2600853143,RosmerTA__RmrA_2600853143	D9	rosmerta
D9_padloc_8	pdc-s04	D9_00307	1	PDC-S04_WP_201691753.1	D9	pdc
D9_padloc_9	rm_type_i	D9_00305,D9_00306,D9_00308,D9_00309	4	MTase_I_00005,Specificity_I_00073,Specificity_I_00134,REase_I_00009	D9	rm
D90_padloc_1	rm_type_i	D90_01310,D90_01312	2	MTase_I_00005,REase_I_00009	D90	rm
D90_padloc_10	pdc-s73	D90_01972	1	PDC-S73_WP_007181323.1	D90	pdc
D90_padloc_11	uzume	D90_01983	1	Uzume__UzuA	D90	uzume
D90_padloc_12	pdc-s56	D90_00898	1	PDC-S56_WP_083267635.1	D90	pdc
D90_padloc_13	shedu	D90_00899	1	SduA_00013	D90	shedu
D90_padloc_14	gabija	D90_00940,D90_00941	2	GajA_00019,GajB_00033	D90	gabija
D90_padloc_2	rm_type_ii	D90_01571,D90_01572	2	REase_II_00172,MTase_II_00115	D90	rm
D90_padloc_3	rosmerta	D90_01621,D90_01622	2	RosmerTA__RmrA_2603008502,RosmerTA__RmrT_2603008502	D90	rosmerta
D90_padloc_4	rm_type_iii	D90_00115,D90_00116	2	REase_III_00005,MTase_III_00004	D90	rm
D90_CBASS_I_9	cbass_i	D90_00113,D90_00114	2	CBASS__2TM_Gros,CBASS__A_Cyclase_AGS_C	D90	cbass
D90_padloc_6	ietas	D90_00016,D90_00017	2	IetS_00005,IetA_00002	D90	ietas
D90_padloc_7	sofic	D90_01762	1	SoFic__SoFic	D90	sofic
D90_padloc_8	pd-t4-6	D90_01812	1	PD-T4-6_WP_153359500.1	D90	other
D90_RloC_4	rloc	D90_01885	1	RloC__RloC	D90	rloc
D90_AbiH_1	abih	D90_01832	1	AbiH__AbiH	D90	abi
D91_padloc_1	dms_other	D91_01706,D91_01708	2	Specificity_I_00093,MTase_I_00005	D91	dms
D91_padloc_10	pd-t4-6	D91_01582	1	PD-T4-6_WP_153359500.1	D91	other
D91_padloc_11	rm_type_ii	D91_01675,D91_01676	2	REase_II_00155,MTase_II_00115	D91	rm
D91_padloc_2	pdc-s05	D91_01707	1	PDC-S05_WP_181573034.1	D91	pdc
D91_padloc_3	abid	D91_00487	1	AbiD	D91	abi
D91_padloc_4	pdc-s47	D91_00481	1	PDC-S47_WP_148603747.1	D91	pdc
D91_padloc_5	pdc-s04	D91_00734	1	PDC-S04_WP_201691753.1	D91	pdc
D91_padloc_6	rm_type_i	D91_00732,D91_00735,D91_00736	3	MTase_I_00005,Specificity_I_00027,REase_I_00009	D91	rm
D91_padloc_7	cas_type_ii-a	D91_01218,D91_01219,D91_01220,D91_01221	4	Csn2_WP_159082072.1,Cas2_II_WP_167337171.1,Cas1_II_WP_078484493.1,cas9_maka_4_II	D91	crispr_cas
D91_padloc_8	pdc-s56	D91_01392	1	PDC-S56_WP_083267635.1	D91	pdc
D91_padloc_9	shedu	D91_01393	1	SduA_00013	D91	shedu
D91_DRT_2_3	drt_2	D91_01704	1	DRT_2__drt2	D91	drt
D92_padloc_1	pdc-s04	D92_00960	1	PDC-S04_WP_169250289.1	D92	pdc
D92_padloc_10	pdc-s04	D92_00661	1	PDC-S04_WP_163235784.1	D92	pdc
D92_padloc_11	rm_type_iig	D92_00664	1	REase_MTase_IIG_00021	D92	rm
D92_padloc_12	rm_type_i	D92_00786,D92_00787,D92_00788,D92_00789	4	Specificity_I_00025,MTase_I_00004,REase_I_00010	D92	rm
D92_padloc_2	rosmerta	D92_00957,D92_00958	2	RosmerTA__RmrA_2603008502,RosmerTA__RmrT_2603008502	D92	rosmerta
D92_padloc_3	pd-t4-6	D92_01046	1	PD-T4-6_WP_153359500.1	D92	other
D92_padloc_4	abie	D92_01511,D92_01512	2	AbiEi_WP_047105540.1,AbiEii_WP_110023304.1	D92	abi
D92_CBASS_II_6	cbass_ii	D92_01593,D92_01594,D92_01595,D92_01596	4	CBASS__AG_E1_ThiF,CBASS__Cyclase_II,CBASS__Effector_2TM_SUa-2TM,CBASS__Jab	D92	cbass
D92_padloc_6	rm_type_i	D92_00270,D92_00272	2	REase_I_00009,MTase_I_00005	D92	rm
D92_padloc_7	rm_type_iii	D92_01932,D92_01933	2	REase_III_00001,MTase_III_00003	D92	rm
D92_padloc_8	dms_other	D92_00605,D92_00606	2	MTase_I_00016,Specificity_I_00017	D92	dms
D92_padloc_9	dms_other	D92_00665	1	Specificity_II_00002	D92	dms
D92_RM_Type_II_9	rm_type_ii	D92_00963,D92_00964	2	RM_Type_II__Type_II_MTases,RM_Type_II__Type_II_REases	D92	rm
D93_padloc_1	pd-t4-6	D93_01211	1	PD-T4-6_WP_153359500.1	D93	other
D93_padloc_10	pdc-s04	D93_00311	1	PDC-S04_WP_201691753.1	D93	pdc
D93_padloc_11	rm_type_i	D93_00309,D93_00310,D93_00312,D93_00313	4	MTase_I_00005,Specificity_I_00073,Specificity_I_00134,REase_I_00009	D93	rm
D93_padloc_12	cas_type_ii-a	D93_00574,D93_00575,D93_00576,D93_00577	4	cd09643,Cas1_II_WP_078484493.1,Cas2_II_WP_167337171.1,Csn2_WP_024413352.1	D93	crispr_cas
D93_padloc_13	rosmerta	D93_00906,D93_00907	2	RosmerTA__RmrT_2600853143,RosmerTA__RmrA_2600853143	D93	rosmerta
D93_padloc_2	pdc-s11	D93_01366	1	PDC-S11_WP_167956302.1	D93	pdc
D93_padloc_3	rm_type_ii	D93_01370,D93_01371,D93_01372,D93_01373	4	REase_II_00171,REase_II_00150,MTase_II_00157,MTase_II_00080	D93	rm
D93_padloc_4	pdc-s07	D93_01490	1	PDC-S07_WP_110056698.1	D93	pdc
D93_padloc_5	rm_type_iv	D93_01489	1	mREase_IV_00004	D93	rm
D93_padloc_6	pdc-s04	D93_01623	1	PDC-S04_WP_163235784.1	D93	pdc
D93_padloc_7	aditi	D93_01696,D93_01697	2	Aditi__DitA,Aditi__DitB	D93	aditi
D93_padloc_8	gabija	D93_01954,D93_01955	2	GajB_00013,GajA_00019	D93	gabija
D93_padloc_9	pdc-s22	D93_02048	1	PDC-S22_WP_003530377.1	D93	pdc
D93_Stk2_1	stk2	D93_00894	1	Stk2__Stk2	D93	stk2
D94_padloc_1	tmn	D94_01441	1	Tmn_00001	D94	tmn
D94_padloc_2	dms_other	D94_00013,D94_00014,D94_00015,D94_00016	2	MTase_I_00003,Specificity_I_00017	D94	dms
D94_padloc_3	pdc-m22	D94_00177,D94_00178	2	PDC-M22A_WP_228475268.1,PDC-M22B_WP_111919284.1	D94	pdc
D94_padloc_4	rm_type_iii	D94_00002,D94_00003	2	MTase_III_00003,REase_III_00001	D94	rm
D94_padloc_5	pd-t4-6	D94_01959	1	PD-T4-6_WP_153359500.1	D94	other
D94_padloc_6	pdc-s30	D94_00789	1	PDC-S30_WP_227961428.1	D94	pdc
D94_padloc_7	rm_type_i	D94_00746,D94_00747,D94_00748	3	REase_I_00009,Specificity_I_00013,MTase_I_00005	D94	rm
D94_padloc_8	rm_type_i	D94_00898,D94_00899,D94_00900,D94_00901	4	Specificity_I_00025,MTase_I_00004,REase_I_00010	D94	rm
D94_padloc_9	rosmerta	D94_01264,D94_01265	2	RosmerTA__RmrT_2603008502,RosmerTA__RmrA_2603008502	D94	rosmerta
D95_padloc_1	rm_type_i	D95_01049,D95_01050,D95_01054	3	MTase_I_00012,Specificity_I_00054,REase_I_00001	D95	rm
D95_padloc_10	rm_type_i	D95_00273,D95_00274,D95_00277	3	REase_I_00009,Specificity_I_00036,MTase_I_00005	D95	rm
D95_padloc_11	rm_type_ii	D95_00238,D95_00239,D95_00240	3	MTase_II_00080,MTase_II_00157,REase_II_00150	D95	rm
D95_padloc_12	pdc-s04	D95_01833	1	PDC-S04_WP_169250289.1	D95	pdc
D95_padloc_13	sofic	D95_01864	1	SoFic__SoFic	D95	sofic
D95_padloc_14	pdc-s14	D95_01989	1	PDC-S14_WP_068837883.1	D95	pdc
D95_padloc_15	pdc-s13	D95_02053	1	PDC-S13_WP_186842295.1	D95	pdc
D95_padloc_16	pdc-s04	D95_00322	1	PDC-S04_WP_163235784.1	D95	pdc
D95_padloc_17	dms_other	D95_02139,D95_02140,D95_02141	3	MTase_I_00004,Specificity_II_00001,mREase_II_00008	D95	dms
D95_padloc_18	pdc-s05	D95_02178	1	PDC-S05_WP_135110477.1	D95	pdc
D95_padloc_19	pdc-s05	D95_00583	1	PDC-S05_WP_205747975.1	D95	pdc
D95_padloc_2	sofic	D95_01053	1	SoFic__SoFic	D95	sofic
D95_padloc_20	pdc-s35	D95_00757	1	PDC-S35_WP_082176215.1	D95	pdc
D95_padloc_21	pdc-s30	D95_00875	1	PDC-S30_WP_227961428.1	D95	pdc
D95_padloc_22	pdc-s04	D95_00916	1	PDC-S04_WP_002996767.1	D95	pdc
D95_padloc_3	pd-t4-6	D95_01079	1	PD-T4-6_WP_153359500.1	D95	other
D95_padloc_4	abie	D95_00114,D95_00115	2	AbiEii_WP_110023304.1,AbiEi_WP_047105540.1	D95	abi
D95_padloc_5	pdc-s13	D95_01659	1	PDC-S13_WP_186842295.1	D95	pdc
D95_padloc_6	rm_type_iii	D95_01680,D95_01682	2	MTase_III_00003,REase_III_00001	D95	rm
D95_padloc_7	dms_other	D95_01706,D95_01709	2	Specificity_I_00026,REase_I_00009	D95	dms
D95_padloc_8	prrc	D95_01708	1	PrrC	D95	prrc
D95_padloc_9	pdc-s04	D95_00275	1	PDC-S04_WP_201691753.1	D95	pdc
D95_RM_Type_I_6	rm_type_i	D95_01608,D95_01612	2	RM__Type_I_MTases,RM__Type_I_REases	D95	rm
D95_AbiH_2	abih	D95_01611	1	AbiH__AbiH	D95	abi
D95_RM_Type_II_8	rm_type_ii	D95_01830,D95_01831	2	RM_Type_II__Type_II_MTases,RM_Type_II__Type_II_REases	D95	rm
D96_padloc_1	abid	D96_01744	1	AbiD	D96	abi
D96_padloc_10	sofic	D96_00976	1	SoFic__SoFic	D96	sofic
D96_padloc_11	dodola	D96_01433,D96_01434	2	Dodola__DolB,Dodola__DolA	D96	dodola
D96_padloc_12	pdc-s02	D96_01455	1	PDC-S02_WP_080642564.1	D96	pdc
D96_padloc_13	viperin_solo	D96_01444	1	pVip-lone	D96	viperin_solo
D96_padloc_14	pd-t4-6	D96_01607	1	PD-T4-6_WP_153359500.1	D96	other
D96_padloc_2	hachiman_type_i	D96_01877,D96_01878	2	HamA1_00022,HamB1_00007	D96	hachiman
D96_CBASS_II_7	cbass_ii	D96_02007,D96_02008,D96_02009,D96_02010	4	CBASS__AG_E1_ThiF,CBASS__Cyclase_II,CBASS__Effector_2TM_SUa-2TM,CBASS__Jab	D96	cbass
D96_padloc_4	pdc-m46	D96_02081,D96_02082	2	PDC-M46B_WP_216222026.1,PDC-M46A_WP_106012724.1	D96	pdc
D96_padloc_5	pdc-s30	D96_00109	1	PDC-S30_WP_227961428.1	D96	pdc
D96_padloc_6	rm_type_i	D96_00066,D96_00068	2	REase_I_00009,MTase_I_00005	D96	rm
D96_padloc_7	dms_other	D96_00996,D96_00997,D96_00998	2	Specificity_I_00017,MTase_I_00016	D96	dms
D96_padloc_8	pdc-s04	D96_00955	1	PDC-S04_WP_163235784.1	D96	pdc
D96_padloc_9	rm_type_iii	D96_01008,D96_01009	2	REase_III_00001,MTase_III_00003	D96	rm
D96_RM_Type_IV_11	rm_type_iv	D96_00814	1	RM_Type_IV__Type_IV_REases	D96	rm
D96_PARIS_II_merge_2	paris_ii_merge	D96_00995	1	Paris_II_merge__AAA_21_DUF4435	D96	paris
D97_padloc_1	pd-t4-6	D97_01044	1	PD-T4-6_WP_153359500.1	D97	other
D97_padloc_10	pdc-s13	D97_02076	1	PDC-S13_WP_186842295.1	D97	pdc
D97_padloc_11	abid	D97_00851	1	AbiD	D97	abi
D97_padloc_12	abie	D97_00872,D97_00873	2	AbiEi_WP_047105540.1,AbiEii_WP_110023304.1	D97	abi
D97_padloc_13	pdc-s11	D97_00956	1	PDC-S11_WP_167956302.1	D97	pdc
D97_padloc_14	rm_type_ii	D97_00960,D97_00961,D97_00962,D97_00963	4	REase_II_00171,REase_II_00150,MTase_II_00157,MTase_II_00080	D97	rm
D97_padloc_2	pdc-s04	D97_01242	1	PDC-S04_WP_163235784.1	D97	pdc
D97_padloc_3	aditi	D97_01317,D97_01318	2	Aditi__DitA,Aditi__DitB	D97	aditi
D97_padloc_4	rosmerta	D97_01625,D97_01626	2	RosmerTA__RmrT_2600853143,RosmerTA__RmrA_2600853143	D97	rosmerta
D97_padloc_5	pdc-s07	D97_01873	1	PDC-S07_WP_110056698.1	D97	pdc
D97_padloc_6	rm_type_iv	D97_01872	1	mREase_IV_00004	D97	rm
D97_padloc_7	pdc-s04	D97_00594	1	PDC-S04_WP_201691753.1	D97	pdc
D97_padloc_8	rm_type_i	D97_00592,D97_00593,D97_00596	3	REase_I_00009,Specificity_I_00073,MTase_I_00005	D97	rm
D97_padloc_9	cas_type_ii-a	D97_00620,D97_00621,D97_00622,D97_00623	4	Csn2_WP_024413352.1,Cas2_II_WP_167337171.1,Cas1_II_WP_078484493.1,cd09643	D97	crispr_cas
D98n_padloc_1	pdc-s05	D98n_01286	1	PDC-S05_WP_181573034.1	D98	pdc
D98n_RloC_3	rloc	D98n_00612	1	RloC__RloC	D98	rloc
D98n_padloc_11	pdc-s42	D98n_00613	1	PDC-S42_WP_002897159.1	D98	pdc
D98n_padloc_12	sofic	D98n_00610	1	SoFic__SoFic	D98	sofic
D98n_padloc_13	cas_type_i-c	D98n_00772,D98n_00773,D98n_00774,D98n_00775,D98n_00776,D98n_00777,D98n_00778	7	Cas3c_WP_004513240.1,cas_Cas5d,cas_Csd1,cas_Csd2,Cas4c_WP_149685095.1,cas1_DVULG,Cas2c_WP_035173219.1	D98	crispr_cas
D98n_padloc_14	kiwa	D98n_00813,D98n_00814	2	KwaA_00011,KwaB_00006	D98	kiwa
D98n_padloc_15	pdc-m24	D98n_00975,D98n_00976	2	PDC-M24A_WP_014405001.1,PDC-M24B_WP_172176026.1	D98	pdc
D98n_padloc_16	pd-t4-6	D98n_01080	1	PD-T4-6_WP_153359500.1	D98	other
D98n_padloc_2	prrc	D98n_01282,D98n_01283,D98n_01285,D98n_01287	1	PrrC	D98	prrc
D98n_padloc_3	rm_type_i	D98n_01282,D98n_01285,D98n_01287	3	REase_I_00009,Specificity_I_00006,MTase_I_00005	D98	rm
D98n_padloc_4	pdc-s04	D98n_01514	1	PDC-S04_WP_169250289.1	D98	pdc
D98n_padloc_5	rosmerta	D98n_01511,D98n_01512	2	RosmerTA__RmrA_2603008502,RosmerTA__RmrT_2603008502	D98	rosmerta
D98n_padloc_6	abie	D98n_00048,D98n_00049	2	AbiEii_WP_110023304.1,AbiEi_WP_047105540.1	D98	abi
D98n_padloc_7	pdc-s04	D98n_00231	1	PDC-S04_WP_163235784.1	D98	pdc
D98n_padloc_8	rm_type_ii	D98n_01826,D98n_01827	2	REase_II_00020,MTase_II_00083	D98	rm
D98n_padloc_9	dms_other	D98n_00609,D98n_00614,D98n_00615	2	Specificity_I_00039,MTase_I_00012	D98	dms
D98n_RM_Type_IIG_12	rm_type_iig	D98n_00815	1	RM_Type_IIG__Type_IIG	D98	rm
D98n_RM_Type_II_10	rm_type_ii	D98n_01516,D98n_01517	2	RM_Type_II__Type_II_MTases,RM_Type_II__Type_II_REases	D98	rm
D98n_Thoeris_I_4	thoeris_i	D98n_01574,D98n_01575	2	Thoeris_I__ThsA_new_grand,Thoeris__ThsB_Global	D98	thoeris
D99_padloc_1	pdc-s47	D99_01174	1	PDC-S47_WP_148603747.1	D99	pdc
D99_padloc_10	pdc-s05	D99_01886	1	PDC-S05_WP_181573034.1	D99	pdc
D99_padloc_11	rm_type_i	D99_01881,D99_01884,D99_01885,D99_01887	4	REase_I_00004,Specificity_I_00060,Specificity_I_00026,MTase_I_00005	D99	rm
D99_padloc_12	pd-t4-6	D99_00494	1	PD-T4-6_WP_153359500.1	D99	other
D99_padloc_13	pdc-s04	D99_00622	1	PDC-S04_WP_002996767.1	D99	pdc
D99_padloc_14	aditi	D99_00914,D99_00915	2	Aditi__DitA,Aditi__DitB	D99	aditi
D99_padloc_2	dms_other	D99_01255,D99_01256	2	Specificity_I_00127,REase_I_00009	D99	dms
D99_padloc_3	prrc	D99_01254	1	PrrC	D99	prrc
D99_padloc_4	pdc-s07	D99_01339	1	PDC-S07_WP_110056698.1	D99	pdc
D99_padloc_5	rm_type_iv	D99_01338	1	mREase_IV_00004	D99	rm
D99_RloC_2	rloc	D99_01502	1	RloC__RloC	D99	rloc
D99_padloc_7	rm_type_ii	D99_01510,D99_01511	2	REase_II_00153,MTase_II_00083	D99	rm
D99_padloc_8	pdc-s04	D99_00152	1	PDC-S04_WP_201691753.1	D99	pdc
D99_padloc_9	rm_type_i	D99_00150,D99_00153,D99_00154	3	MTase_I_00005,Specificity_I_00134,REase_I_00009	D99	rm
D99_RM_Type_IIG_8	rm_type_iig	D99_00729	1	RM_Type_IIG__Type_IIG	D99	rm
D99_AbiZ_1	abiz	D99_01512	1	AbiZ__AbiZ	D99	abi

## Sheet: Table S8 Coinfinder
Source	Target	p	successes (OA(ij))	observations	expected (EA(ij))	total source	total target	fraction source	fraction target					Source	Target	p	successes	observations	rate	expected	total source	total target	fraction source	fraction target
pdc-s07	pdc-s11	9.12785e-06	19	110	6	23	29	0.209091	0.263636					pdc-s07	pdc-s30	1.79897e-05	78	110	0.510579	56	23	57	0.209091	0.518182
pdc-s07	pdc-s22	2.47517e-07	16	110	3	23	16	0.209091	0.145455					pdc-s07	rm_type_iii	2.18694e-05	75	110	0.484132	53	23	52	0.209091	0.472727
pdc-s07	rm_type_iv	2.99905e-07	23	110	7	23	33	0.209091	0.3					pdc-s11	pdc-s30	3.53691e-08	84	110	0.508595	56	29	57	0.263636	0.518182
pdc-s11	pdc-s22	4.93657e-06	16	110	4	29	16	0.263636	0.145455					pdc-s30	rm_type_ii	7.53975e-08	82	110	0.495372	54	57	69	0.518182	0.627273
pdc-s22	rm_type_iv	2.41746e-05	16	110	5	16	33	0.145455	0.3					pdc-s30	rm_type_iig	9.23835e-07	81	110	0.508926	56	57	28	0.518182	0.254545
pdc-s47	pdc-s73	3.93943e-05	16	110	5	25	22	0.227273	0.2					pdc-s47	rm_type_i	3.66729e-10	102	110	0.678512	75	25	91	0.227273	0.827273
pdc-s47	rloc	2.40042e-07	20	110	5	25	23	0.227273	0.209091					pdc-s47	rm_type_iii	4.08041e-06	77	110	0.485124	53	25	52	0.227273	0.472727
aditi	pdc-s07	3.9735e-09	23	110	5	26	23	0.236364	0.209091					pdc-s47	rosmerta	3.8667e-08	86	110	0.529752	58	25	61	0.227273	0.554545
pdc-s47	septu	7.4046e-07	16	110	4	25	16	0.227273	0.145455					pdc-s73	rm_type_i	3.149e-07	99	110	0.696364	77	22	91	0.2	0.827273
aditi	pdc-s11	4.91242e-05	19	110	7	26	29	0.236364	0.263636					pdc-s73	rosmerta	9.36731e-06	81	110	0.532727	59	22	61	0.2	0.554545
pdc-s73	rloc	3.41416e-06	17	110	5	22	23	0.2	0.209091					rloc	rm_type_i	6.31172e-07	98	110	0.690413	76	23	91	0.209091	0.827273
aditi	pdc-s22	1.23093e-06	16	110	4	26	16	0.236364	0.145455					aditi	pdc-s30	9.8836e-07	81	110	0.509587	56	26	57	0.236364	0.518182
pdc-s73	septu	1.36905e-07	16	110	3	22	16	0.2	0.145455					rloc	rosmerta	2.09305e-05	80	110	0.531736	58	23	61	0.209091	0.554545
aditi	rm_type_iv	2.45172e-06	23	110	8	26	33	0.236364	0.3					aditi	rm_type_iii	1.66611e-06	78	110	0.48562	53	26	52	0.236364	0.472727
rloc	septu	2.47517e-07	16	110	3	23	16	0.209091	0.145455					rm_type_i	septu	1.15812e-09	105	110	0.732066	81	91	16	0.827273	0.145455
cas_type_ii-a	pdc-s07	2.94137e-05	17	110	5	26	23	0.236364	0.209091					rm_type_i	stk2	3.10116e-06	101	110	0.743967	82	91	14	0.827273	0.127273
cas_type_ii-a	pdc-s11	1.0684e-06	22	110	7	26	29	0.236364	0.263636					cas_type_ii-a	pdc-s30	9.8836e-07	81	110	0.509587	56	26	57	0.236364	0.518182
cas_type_ii-a	pdc-s22	2.65236e-05	14	110	4	26	16	0.236364	0.145455					cas_type_ii-a	rm_type_iii	1.66611e-06	78	110	0.48562	53	26	52	0.236364	0.472727
hachiman_type_i	pdc-s02	2.75038e-05	8	110	1	10	13	0.0909091	0.118182					rm_type_ii	rm_type_iii	7.53622e-07	81	110	0.506942	56	69	52	0.627273	0.472727
paris_ii_merge	pdc-m46	1.41617e-09	27	110	7	27	29	0.245455	0.263636					rm_type_ii	tmn	1.06793e-08	91	110	0.571736	63	69	24	0.627273	0.218182
paris_ii_merge	septu	1.99823e-06	16	110	4	27	16	0.245455	0.145455					dms_other	pdc-s11	4.94254e-06	77	110	0.487107	54	52	29	0.472727	0.263636
pdc-m22	tmn	6.79284e-05	11	110	3	12	24	0.109091	0.218182					paris_ii_merge	rm_type_i	6.70318e-06	94	110	0.666612	73	27	91	0.245455	0.827273
pdc-m46	septu	4.93657e-06	16	110	4	29	16	0.263636	0.145455					pdc-m46	rm_type_i	1.79382e-05	92	110	0.654711	72	29	91	0.263636	0.827273
pdc-s05	rm_type_iig	4.8935e-06	20	110	6	25	28	0.227273	0.254545					pdc-m46	rosmerta	1.22349e-05	80	110	0.525785	58	29	61	0.263636	0.554545
														pdc-s04	pdc-s30	1.41157e-13	92	110	0.498017	55	61	57	0.554545	0.518182
				ASSOCIATION										pdc-s04	pdc-s73	9.36731e-06	81	110	0.532727	59	61	22	0.554545	0.2
														pdc-s04	tmn	1.12552e-06	83	110	0.530744	58	61	24	0.554545	0.218182
																			DISSOCIATION
